# Supplementary material for: Two new species of Dugesia (Platyhelminthes, Tricladida, Dugesiidae) from the tropical monsoon forest in southern China
Source: Zookeys. 2021 Sep 8;1059:89–116. doi: 10.3897/zookeys.1059.65633 (PMC8443540; doi:10.3897/zookeys.1059.65633)
Supplement: XML Treatment for Dugesia circumcisa [file zookeys.1059.65633-treatment1.xml]

<!DOCTYPE tp:taxon-treatment
  PUBLIC "-//TaxonX//DTD Taxonomic Treatment Publishing DTD v0 20100105//EN" "tax-treatment-NSO.dtd">
<tp:taxon-treatment xmlns:tp="http://www.plazi.org/taxpub"><tp:treatment-meta><kwd-group><label>Taxon classification</label><kwd><named-content xmlns:xlink="http://www.w3.org/1999/xlink" content-type="kingdom">Animalia</named-content></kwd><kwd><named-content xmlns:xlink="http://www.w3.org/1999/xlink" content-type="order">Tricladida</named-content></kwd><kwd><named-content xmlns:xlink="http://www.w3.org/1999/xlink" content-type="family">Dugesiidae</named-content></kwd></kwd-group><mixed-citation publication-type="journal"><person-group><name><surname>Wang</surname><given-names>Lei</given-names></name><name><surname>Chen</surname><given-names>Jin-zi</given-names></name><name><surname>Dong</surname><given-names>Zi-mei</given-names></name><name><surname>Chen</surname><given-names>Guang-wen</given-names></name><name><surname>Sluys</surname><given-names>Ronald</given-names></name><name><surname>Liu</surname><given-names>De-zeng</given-names></name></person-group><article-title>Two new species of <italic><tp:taxon-name><tp:taxon-name-part taxon-name-part-type="genus" reg="Dugesia">Dugesia</tp:taxon-name-part></tp:taxon-name></italic> (<tp:taxon-name><tp:taxon-name-part taxon-name-part-type="phylum">Platyhelminthes</tp:taxon-name-part></tp:taxon-name>, <tp:taxon-name><tp:taxon-name-part taxon-name-part-type="order">Tricladida</tp:taxon-name-part></tp:taxon-name>, <tp:taxon-name><tp:taxon-name-part taxon-name-part-type="family">Dugesiidae</tp:taxon-name-part></tp:taxon-name>) from the tropical monsoon forest in southern China</article-title><source>Zookeys</source><day>08</day><month>9</month><year>2021</year><volume>1059</volume><fpage>89</fpage><lpage>116</lpage><pub-id pub-id-type="doi">10.3897/zookeys.1059.65633</pub-id></mixed-citation></tp:treatment-meta><tp:nomenclature><tp:taxon-name>
                  <object-id xmlns:xlink="http://www.w3.org/1999/xlink" content-type="arpha" xlink:type="simple">3A8B03EE-2034-58F6-96B5-E06CFBC0FEA8</object-id>
                  <tp:taxon-name-part taxon-name-part-type="genus" reg="Dugesia">Dugesia</tp:taxon-name-part>
                  <tp:taxon-name-part taxon-name-part-type="species" reg="circumcisa">circumcisa</tp:taxon-name-part>
                  <object-id xmlns:xlink="http://www.w3.org/1999/xlink" content-type="zoobank" xlink:type="simple">http://zoobank.org/292AFA17-03F6-4153-BC1D-61F0212F207A</object-id>
                </tp:taxon-name><tp:taxon-authority>Chen &amp; Dong</tp:taxon-authority><tp:taxon-status xmlns:xlink="http://www.w3.org/1999/xlink" xlink:type="simple">sp. nov.</tp:taxon-status></tp:nomenclature><tp:treatment-sec sec-type="material" id="SECID0EEMAG"><title>Material examined.</title><p><bold><italic>Holotype</italic>.</bold><named-content xmlns:xlink="http://www.w3.org/1999/xlink" content-type="dwc:institutional_code" xlink:type="simple">ZMHNU</named-content>-YWSZ2, Shiwan Dashan Mountain National Natural Reserve (<named-content xmlns:xlink="http://www.w3.org/1999/xlink" content-type="dwc:verbatimCoordinates" xlink:type="simple"><named-content content-type="geo-json" specific-use="{&#34;type&#34;:&#34;Point&#34;,&#34;coordinates&#34;:[107.914444,21.909444]}" id="NCID0EXMAG" xlink:type="simple">21°54'34"N, 107°54'52"E</named-content></named-content>), Shangsi County, Guangxi Province, China, alt. 245 m above sea level (a.s.l.), 1 January 2019, coll. G-W Chen, D-Z Dong and co-workers, sagittal sections on 14 slides. <bold><italic>Paratypes</italic>.</bold><named-content xmlns:xlink="http://www.w3.org/1999/xlink" content-type="dwc:institutional_code" xlink:type="simple">ZMHNU</named-content>-YWSZ1, ibid., sagittal sections on 28 slides; <named-content xmlns:xlink="http://www.w3.org/1999/xlink" content-type="dwc:institutional_code" xlink:type="simple">RMNH</named-content> VER. 19974.a, ibid., sagittal sections on 26 slides; <named-content xmlns:xlink="http://www.w3.org/1999/xlink" content-type="dwc:institutional_code" xlink:type="simple">ZMHNU</named-content>-YWSZ5, ibid., horizontal sections on 15 slides; <named-content xmlns:xlink="http://www.w3.org/1999/xlink" content-type="dwc:institutional_code" xlink:type="simple">ZMHNU</named-content>-YWSZ6, ibid., transverse sections on 30 slides; <named-content xmlns:xlink="http://www.w3.org/1999/xlink" content-type="dwc:institutional_code" xlink:type="simple">ZMHNU</named-content>-YWSZ8, ibid., sagittal sections on 19 slides; <named-content xmlns:xlink="http://www.w3.org/1999/xlink" content-type="dwc:institutional_code" xlink:type="simple">ZMHNU</named-content>-YWSZ9, ibid., sagittal sections on 15 slides; <named-content xmlns:xlink="http://www.w3.org/1999/xlink" content-type="dwc:institutional_code" xlink:type="simple">RMNH</named-content> VER. 19974.b, ibid., sagittal sections on 21 slides; <named-content xmlns:xlink="http://www.w3.org/1999/xlink" content-type="dwc:institutional_code" xlink:type="simple">ZMHNU</named-content>-YWSZ11, ibid., transverse sections on 60 slides; <named-content xmlns:xlink="http://www.w3.org/1999/xlink" content-type="dwc:institutional_code" xlink:type="simple">ZMHNU</named-content>-YWSZ12, ibid., horizontal sections on 19 slides.</p></tp:treatment-sec><tp:treatment-sec sec-type="diagnosis" id="SECID0ENOAG"><title>Diagnosis.</title><p><italic><tp:taxon-name><tp:taxon-name-part taxon-name-part-type="genus" reg="Dugesia">Dugesia</tp:taxon-name-part><tp:taxon-name-part taxon-name-part-type="species" reg="circumcisa">circumcisa</tp:taxon-name-part></tp:taxon-name></italic> is characterised by the presence of the following features: right vas deferens opening at anterior portion of the seminal vesicle, and the left one opening at lateral portion of the vesicle, with the left sperm duct opening dorsally to the right one; two diaphragms in ejaculatory duct, the distal one receiving secretion of penial glands; ejaculatory duct with ventral course through penis papilla and with terminal opening; small nozzle at tip of penis papilla; wide duct connecting male and common atrium; asymmetrical openings of the oviducts into the bursal canal; chromosome complement triploid, with 24 metacentric chromosomes.</p></tp:treatment-sec><tp:treatment-sec sec-type="etymology" id="SECID0E5OAG"><title>Etymology.</title><p>The specific epithet is derived from the Latin adjective <italic>circumcisus</italic>, ‘pruned of excess, sheared on all sides’, and alludes to the appearance of the tip of the penis papilla.</p></tp:treatment-sec><tp:treatment-sec sec-type="habitat" id="SECID0EGPAG"><title>Habitat and reproduction.</title><p>Approximately 20 animals were collected from a freshwater stream on the Shiwan Dashan Mountain (Fig. <xref ref-type="fig" rid="F3">3A, B</xref>) at an altitude of 245 m a.s.l. (air temperature 8.6 °C, water temperature 12 °C). The Shiwan Dashan Mountain lies in the tropical monsoon forest, which forms a discontinuous system in tropical areas of Asia, Africa, and South America. The most typical tropical monsoon rainforests are distributed in Southeast Asia, with those of mainland China being located mainly near the Tropic of Cancer, thus including parts of the provinces of Hainan, Guangdong, Guangxi, Yunnan, and Tibet. Within this monsoon rainforest of mainland China, Shiwan Dashan Mountain forms its southernmost part. None of the animals was sexually mature at collection. During the first period of 150 days (January to May) in the laboratory culture, the worms only showed asexual reproduction by means of fission. However, during the following days, seven individuals sexualised, while eventually 3/5 of the animals sexualised, although thus far they have not produced any cocoons.</p><fig id="F3" position="float" orientation="portrait"><object-id xmlns:xlink="http://www.w3.org/1999/xlink" content-type="doi" xlink:type="simple">10.3897/zookeys.1059.65633.figure3</object-id><object-id xmlns:xlink="http://www.w3.org/1999/xlink" content-type="arpha" xlink:type="simple">01EC05BA-F9D8-5747-8500-73C72CA7456A</object-id><label>Figure 3.</label><caption><p>Habitat and external appearance of <italic><tp:taxon-name><tp:taxon-name-part taxon-name-part-type="genus" reg="Dugesia">Dugesia</tp:taxon-name-part><tp:taxon-name-part taxon-name-part-type="species" reg="circumcisa">circumcisa</tp:taxon-name-part></tp:taxon-name></italic><bold>A</bold> sampling site <bold>B</bold> habitat <bold>C</bold> sexually mature, live individual. Abbreviations: coa: copulatory apparatus; e: eye; <abbrev xmlns:xlink="http://www.w3.org/1999/xlink" xlink:title="pharynx" id="ABBRID0EJQAG" xlink:type="simple">ph</abbrev>: pharynx. Scale bar: 5 mm.</p></caption><graphic xmlns:xlink="http://www.w3.org/1999/xlink" xlink:href="zookeys-1059-089-g003.jpg" position="float" orientation="portrait" xlink:type="simple" id="oo_586155.jpg"><uri content-type="original_file" xlink:type="simple">https://binary.pensoft.net/fig/586155</uri></graphic></fig></tp:treatment-sec><tp:treatment-sec sec-type="Karyology" id="SECID0ESQAG"><title>Karyology.</title><p>Each of the five, randomly selected specimens exhibited triploid chromosome complements. In a total of 100 metaphase plates examined, 86 chromosome complements were triploid with 2n = 3× = 24 chromosomes, with all chromosomes being metacentric (Fig. <xref ref-type="fig" rid="F4">4</xref>); chromosome complements of the remaining 14 plates could not be determined, due to either lack of well-dispersed chromosomes or over-dispersed sets of chromosomes. Karyotype parameters, including relative length, arm ratio, and centromeric index, are given in Table <xref ref-type="table" rid="T2">2</xref>. The first pair of chromosomes is clearly larger than the others, being 2.17 times larger than the shortest chromosome.</p><table-wrap id="T2" position="float" orientation="portrait"><label>Table 2.</label><caption><p>Karyotype parameters (mean values and standard deviations) of <italic><tp:taxon-name><tp:taxon-name-part taxon-name-part-type="genus" reg="Dugesia">Dugesia</tp:taxon-name-part><tp:taxon-name-part taxon-name-part-type="species" reg="circumcisa">circumcisa</tp:taxon-name-part></tp:taxon-name></italic>; m: metacentric.</p></caption><table id="TID0E2DAI" rules="all"><tbody><tr><th rowspan="1" colspan="1">Chromosome</th><th rowspan="1" colspan="1">Relative length</th><th rowspan="1" colspan="1">Arm ratio</th><th rowspan="1" colspan="1">Centromeric index</th><th rowspan="1" colspan="1">Chromosome type</th></tr><tr><td rowspan="1" colspan="1">1</td><td rowspan="1" colspan="1">18.15±0.86</td><td rowspan="1" colspan="1">1.18±0.12</td><td rowspan="1" colspan="1">46.13±2.38</td><td rowspan="1" colspan="1">m</td></tr><tr><td rowspan="1" colspan="1">2</td><td rowspan="1" colspan="1">15.53±0.95</td><td rowspan="1" colspan="1">1.23±0.13</td><td rowspan="1" colspan="1">45.08±2.44</td><td rowspan="1" colspan="1">m</td></tr><tr><td rowspan="1" colspan="1">3</td><td rowspan="1" colspan="1">13.83±0.15</td><td rowspan="1" colspan="1">1.34±0.12</td><td rowspan="1" colspan="1">43.01±2.26</td><td rowspan="1" colspan="1">m</td></tr><tr><td rowspan="1" colspan="1">4</td><td rowspan="1" colspan="1">12.53±0.44</td><td rowspan="1" colspan="1">1.25±0.11</td><td rowspan="1" colspan="1">44.64±2.09</td><td rowspan="1" colspan="1">m</td></tr><tr><td rowspan="1" colspan="1">5</td><td rowspan="1" colspan="1">11.59±0.52</td><td rowspan="1" colspan="1">1.29±0.09</td><td rowspan="1" colspan="1">44.10±1.67</td><td rowspan="1" colspan="1">m</td></tr><tr><td rowspan="1" colspan="1">6</td><td rowspan="1" colspan="1">10.48±0.14</td><td rowspan="1" colspan="1">1.60±0.28</td><td rowspan="1" colspan="1">39.22±4.07</td><td rowspan="1" colspan="1">m</td></tr><tr><td rowspan="1" colspan="1">7</td><td rowspan="1" colspan="1">9.55±0.20</td><td rowspan="1" colspan="1">1.28±0.16</td><td rowspan="1" colspan="1">44.19±2.99</td><td rowspan="1" colspan="1">m</td></tr><tr><td rowspan="1" colspan="1">8</td><td rowspan="1" colspan="1">8.35±0.43</td><td rowspan="1" colspan="1">1.15±0.12</td><td rowspan="1" colspan="1">46.73±2.39</td><td rowspan="1" colspan="1">m</td></tr></tbody></table></table-wrap><fig id="F4" position="float" orientation="portrait"><object-id xmlns:xlink="http://www.w3.org/1999/xlink" content-type="doi" xlink:type="simple">10.3897/zookeys.1059.65633.figure4</object-id><object-id xmlns:xlink="http://www.w3.org/1999/xlink" content-type="arpha" xlink:type="simple">ECEF895F-58EE-5D3E-8D5F-7AE1C6E43ACC</object-id><label>Figure 4.</label><caption><p><italic><tp:taxon-name><tp:taxon-name-part taxon-name-part-type="genus" reg="Dugesia">Dugesia</tp:taxon-name-part><tp:taxon-name-part taxon-name-part-type="species" reg="circumcisa">circumcisa</tp:taxon-name-part></tp:taxon-name></italic><bold>A</bold> metaphasic plate <bold>B</bold> karyogram <bold>C</bold> idiogram Scale bar: 5 μm.</p></caption><graphic xmlns:xlink="http://www.w3.org/1999/xlink" xlink:href="zookeys-1059-089-g004.jpg" position="float" orientation="portrait" xlink:type="simple" id="oo_586156.jpg"><uri content-type="original_file" xlink:type="simple">https://binary.pensoft.net/fig/586156</uri></graphic></fig></tp:treatment-sec><tp:treatment-sec sec-type="description" id="SECID0EGXAG"><title>Description.</title><p>In asexual living specimens, body 8–15 mm in length and 0.8–1.5 mm in width, while in sexualised specimens the body measures 15–22 mm in length and 1.5–2.3 mm in width. Head of low triangular shape and provided with two auricles, as well as two eyes located in pigment-free patches (Fig. <xref ref-type="fig" rid="F3">3C</xref>). Dorsal surface dark brown, excepting pale body margin and a fuzzy, pale mid-dorsal stripe; accumulations of pigment follow the outline of the pharyngeal pocket. Ventral surface light brown.</p><p>Pharynx situated in the mid-region of the body, measuring ca. 1/5<sup>th</sup> of the body length (Fig. <xref ref-type="fig" rid="F3">3C</xref>); mouth opening located at the posterior end of the pharyngeal pocket. Outer pharyngeal musculature composed of a subepidermal layer of longitudinal muscles, followed by a layer of circular muscles (Fig. <xref ref-type="fig" rid="F5">5A</xref>). Inner pharyngeal musculature composed of a thick subepithelial layer of circular muscles, followed by a thin layer of longitudinal muscles (Fig. <xref ref-type="fig" rid="F5">5A</xref>).</p><fig id="F5" position="float" orientation="portrait"><object-id xmlns:xlink="http://www.w3.org/1999/xlink" content-type="doi" xlink:type="simple">10.3897/zookeys.1059.65633.figure5</object-id><object-id xmlns:xlink="http://www.w3.org/1999/xlink" content-type="arpha" xlink:type="simple">6C4C475D-2901-599B-A0A2-86114F7E03E9</object-id><label>Figure 5.</label><caption><p><italic><tp:taxon-name><tp:taxon-name-part taxon-name-part-type="genus" reg="Dugesia">Dugesia</tp:taxon-name-part><tp:taxon-name-part taxon-name-part-type="species" reg="circumcisa">circumcisa</tp:taxon-name-part></tp:taxon-name></italic><bold>A</bold> transverse section of pharynx of paratype YWSZ11, showing musculature <bold>B</bold> sagittal section of paratype YWSZ8, showing poorly developed ovary <bold>C</bold> sagittal section of paratype YWSZ9, showing hyperplasic ovaries and poorly developed testes <bold>D</bold> sagittal section of paratype <named-content xmlns:xlink="http://www.w3.org/1999/xlink" content-type="dwc:institutional_code" xlink:type="simple">RMNH</named-content> VER. 19974.a, showing hyperplasic ovaries <bold>E</bold> transverse section of paratype YWSZ11, showing openings of oviducts into bursal canal <bold>F</bold> sagittal section of holotype YWSZ2, showing musculature of bursal canal. Abbreviations: <abbrev xmlns:xlink="http://www.w3.org/1999/xlink" xlink:title="bursal canal" id="ABBRID0EEZAG" xlink:type="simple">bc</abbrev>: bursal canal; ca: common atrium; cm: circular muscles; ho: hyperplasic ovaries; lm: longitudinal muscles; <abbrev xmlns:xlink="http://www.w3.org/1999/xlink" xlink:title="left oviduct" id="ABBRID0EIZAG" xlink:type="simple">lod</abbrev>: left oviduct; lu: lumen; ov: ovary; <abbrev xmlns:xlink="http://www.w3.org/1999/xlink" xlink:title="right oviduct" id="ABBRID0EMZAG" xlink:type="simple">rod</abbrev>: right oviduct; te: testis. Scale bars: 100 μm.</p></caption><graphic xmlns:xlink="http://www.w3.org/1999/xlink" xlink:href="zookeys-1059-089-g005.jpg" position="float" orientation="portrait" xlink:type="simple" id="oo_586157.jpg"><uri content-type="original_file" xlink:type="simple">https://binary.pensoft.net/fig/586157</uri></graphic></fig><p>The ventral ovaries are located at a short distance behind the brain and dorso-medially to the ventral nerve cords. The development of the ovaries differs greatly between specimens. In some animals the ovaries are rather small or even poorly developed (Fig. <xref ref-type="fig" rid="F5">5B</xref>), while in others the gonads are clearly hyperplasic (Fig. <xref ref-type="fig" rid="F5">5C, D</xref>). The oviducts arise from the dorsal surface of the ovaries and run dorsally to the ventral nerve cords in a caudal direction. At approximately the level of the gonopore, the oviducts curve dorsad to open separately and asymmetrically into the vaginal portion of the bursal canal, with the right oviduct opening dorsally to the left one (Figs <xref ref-type="fig" rid="F5">5E</xref>, <xref ref-type="fig" rid="F7">7</xref>, <xref ref-type="fig" rid="F8">8</xref>).</p><p>The large sac-shaped copulatory bursa, which occupies the entire dorso-ventral space, is lined by a vacuolated epithelium with basal nuclei and is almost devoid of any surrounding musculature (Figs <xref ref-type="fig" rid="F6">6A</xref>, <xref ref-type="fig" rid="F7">7</xref>, <xref ref-type="fig" rid="F8">8</xref>). From the postero-dorsal wall of the bursa, the rather narrow bursal canal runs in a caudal direction to the left side of the copulatory apparatus, after which it curves ventrally and opens into the common atrium (Figs <xref ref-type="fig" rid="F6">6A</xref>, <xref ref-type="fig" rid="F7">7</xref>, <xref ref-type="fig" rid="F8">8</xref>). The bursal canal is lined with columnar, nucleated, ciliated cells and surrounded by a thin subepithelial layer of longitudinal muscles, followed by a slightly thicker layer of circular muscle (Fig. <xref ref-type="fig" rid="F5">5F</xref>). An ectal reinforcement layer of longitudinal muscles runs from the vaginal region to ca. halfway along the bursal canal. Shell glands discharge their erythrophil secretion into the vaginal region of the bursal canal, near the oviducal openings.</p><fig id="F6" position="float" orientation="portrait"><object-id xmlns:xlink="http://www.w3.org/1999/xlink" content-type="doi" xlink:type="simple">10.3897/zookeys.1059.65633.figure6</object-id><object-id xmlns:xlink="http://www.w3.org/1999/xlink" content-type="arpha" xlink:type="simple">AD06C13F-45ED-5A8E-9223-DCFDFAE78606</object-id><label>Figure 6.</label><caption><p><italic><tp:taxon-name><tp:taxon-name-part taxon-name-part-type="genus" reg="Dugesia">Dugesia</tp:taxon-name-part><tp:taxon-name-part taxon-name-part-type="species" reg="circumcisa">circumcisa</tp:taxon-name-part></tp:taxon-name></italic><bold>A</bold> sagittal section of holotype YWSZ2, showing bursal canal and copulatory bursa <bold>B</bold> sagittal section of holotype YWSZ2, showing opening of the right vas deferens into seminal vesicle, and two diaphragms <bold>C</bold> transverse section of paratype YWSZ11, showing left vas deferens, seminal vesicle, and ejaculatory duct <bold>D</bold> transverse section of paratype YWSZ11, showing right vas deferens <bold>E</bold> sagittal section of holotype YWSZ2, showing ejaculatory duct <bold>F</bold> sagittal section of holotype YWSZ2, showing small nozzle at tip of penis papilla <bold>G</bold> sagittal section of paratype YWSZ9, showing small nozzle at tip of penis papilla and the duct connecting male and common atrium <bold>H</bold> horizontal section of paratype YWSZ12, showing small nozzle at tip of penis papilla. Abbreviations: <abbrev xmlns:xlink="http://www.w3.org/1999/xlink" xlink:title="bursal canal" id="ABBRID0EM3AG" xlink:type="simple">bc</abbrev>: bursal canal; ca: common atrium; <abbrev xmlns:xlink="http://www.w3.org/1999/xlink" xlink:title="copulatory bursa" id="ABBRID0EQ3AG" xlink:type="simple">cb</abbrev>: copulatory bursa; d: diaphragm; <abbrev xmlns:xlink="http://www.w3.org/1999/xlink" xlink:title="ejaculatory duct" id="ABBRID0EU3AG" xlink:type="simple">ed</abbrev>: ejaculatory duct; go: gonopore; <abbrev xmlns:xlink="http://www.w3.org/1999/xlink" xlink:title="left vas deferens" id="ABBRID0EY3AG" xlink:type="simple">lvd</abbrev>: left vas deferens; ma: male atrium; no: nozzle; <abbrev xmlns:xlink="http://www.w3.org/1999/xlink" xlink:title="pharynx" id="ABBRID0E33AG" xlink:type="simple">ph</abbrev>: pharynx; <abbrev xmlns:xlink="http://www.w3.org/1999/xlink" xlink:title="penis papilla" id="ABBRID0EA4AG" xlink:type="simple">pp</abbrev>: penis papilla; <abbrev xmlns:xlink="http://www.w3.org/1999/xlink" xlink:title="right vas deferens" id="ABBRID0EE4AG" xlink:type="simple">rvd</abbrev>: right vas deferens; <abbrev xmlns:xlink="http://www.w3.org/1999/xlink" xlink:title="seminal vesicle" id="ABBRID0EI4AG" xlink:type="simple">sv</abbrev>: seminal vesicle. Scale bars: 100 μm.</p></caption><graphic xmlns:xlink="http://www.w3.org/1999/xlink" xlink:href="zookeys-1059-089-g006.jpg" position="float" orientation="portrait" xlink:type="simple" id="oo_586158.jpg"><uri content-type="original_file" xlink:type="simple">https://binary.pensoft.net/fig/586158</uri></graphic></fig><p>The small, dorsally located testes are poorly developed and provided with immature spermatozoa (Fig. <xref ref-type="fig" rid="F5">5C</xref>). Testicular follicles are arranged on either side of the midline of the body in three or four longitudinal zones, extending from the posterior level of the ovaries to almost the posterior end of the body. Spermatozoa are absent also from the vasa deferentia, which upon reaching the level of the penis bulb curve dorso-mediad and asymmetrically penetrate the wall of the penis bulb. The right sperm duct penetrates the antero-lateral wall of the penis bulb and opens into the anterior portion of the seminal vesicle (Figs <xref ref-type="fig" rid="F6">6B, D</xref>, <xref ref-type="fig" rid="F7">7</xref>, <xref ref-type="fig" rid="F8">8</xref>). The left sperm duct penetrates the lateral wall of the penis bulb and opens through the mid-lateral wall of the seminal vesicle (Figs <xref ref-type="fig" rid="F6">6C</xref>, <xref ref-type="fig" rid="F7">7</xref>). Furthermore, the left sperm duct opens dorsally to the right one. The sperm ducts are lined with nucleated cells and are surrounded by a layer of circular muscles.</p><fig id="F7" position="float" orientation="portrait"><object-id xmlns:xlink="http://www.w3.org/1999/xlink" content-type="doi" xlink:type="simple">10.3897/zookeys.1059.65633.figure7</object-id><object-id xmlns:xlink="http://www.w3.org/1999/xlink" content-type="arpha" xlink:type="simple">29DF5555-2232-5D9F-9593-C1DD0210C874</object-id><label>Figure 7.</label><caption><p><italic><tp:taxon-name><tp:taxon-name-part taxon-name-part-type="genus" reg="Dugesia">Dugesia</tp:taxon-name-part><tp:taxon-name-part taxon-name-part-type="species" reg="circumcisa">circumcisa</tp:taxon-name-part></tp:taxon-name></italic> Sagittal reconstruction of the copulatory apparatus of holotype YWSZ2. Abbreviations: <abbrev xmlns:xlink="http://www.w3.org/1999/xlink" xlink:title="bursal canal" id="ABBRID0E55AG" xlink:type="simple">bc</abbrev>: bursal canal; <abbrev xmlns:xlink="http://www.w3.org/1999/xlink" xlink:title="copulatory bursa" id="ABBRID0EC6AG" xlink:type="simple">cb</abbrev>: copulatory bursa; <abbrev xmlns:xlink="http://www.w3.org/1999/xlink" xlink:title="cement glands" id="ABBRID0EG6AG" xlink:type="simple">cg</abbrev>: cement glands; <abbrev xmlns:xlink="http://www.w3.org/1999/xlink" xlink:title="first diaphragm" id="ABBRID0EK6AG" xlink:type="simple">d1</abbrev>: first diaphragm; <abbrev xmlns:xlink="http://www.w3.org/1999/xlink" xlink:title="second diaphragm" id="ABBRID0EO6AG" xlink:type="simple">d2</abbrev>: second diaphragm; <abbrev xmlns:xlink="http://www.w3.org/1999/xlink" xlink:title="ejaculatory duct" id="ABBRID0ES6AG" xlink:type="simple">ed</abbrev>: ejaculatory duct; go: gonopore; <abbrev xmlns:xlink="http://www.w3.org/1999/xlink" xlink:title="left oviduct" id="ABBRID0EW6AG" xlink:type="simple">lod</abbrev>: left oviduct; <abbrev xmlns:xlink="http://www.w3.org/1999/xlink" xlink:title="left vas deferens" id="ABBRID0E16AG" xlink:type="simple">lvd</abbrev>: left vas deferens; <abbrev xmlns:xlink="http://www.w3.org/1999/xlink" xlink:title="mouth" id="ABBRID0E56AG" xlink:type="simple">mo</abbrev>: mouth; no: nozzle; <abbrev xmlns:xlink="http://www.w3.org/1999/xlink" xlink:title="pharynx" id="ABBRID0ECABG" xlink:type="simple">ph</abbrev>: pharynx; <abbrev xmlns:xlink="http://www.w3.org/1999/xlink" xlink:title="penis papilla" id="ABBRID0EGABG" xlink:type="simple">pp</abbrev>: penis papilla; <abbrev xmlns:xlink="http://www.w3.org/1999/xlink" xlink:title="right oviduct" id="ABBRID0EKABG" xlink:type="simple">rod</abbrev>: right oviduct; <abbrev xmlns:xlink="http://www.w3.org/1999/xlink" xlink:title="right vas deferens" id="ABBRID0EOABG" xlink:type="simple">rvd</abbrev>: right vas deferens; <abbrev xmlns:xlink="http://www.w3.org/1999/xlink" xlink:title="shell glands" id="ABBRID0ESABG" xlink:type="simple">sg</abbrev>: shell glands; <abbrev xmlns:xlink="http://www.w3.org/1999/xlink" xlink:title="seminal vesicle" id="ABBRID0EWABG" xlink:type="simple">sv</abbrev>: seminal vesicle. Scale bar: 100 μm.</p></caption><graphic xmlns:xlink="http://www.w3.org/1999/xlink" xlink:href="zookeys-1059-089-g007.jpg" position="float" orientation="portrait" xlink:type="simple" id="oo_586159.jpg"><uri content-type="original_file" xlink:type="simple">https://binary.pensoft.net/fig/586159</uri></graphic></fig><p>The large and well-developed penis bulb occupies the major part of the dorso-ventral space and is composed of intermingled muscle fibres (Figs <xref ref-type="fig" rid="F6">6B–F</xref>, <xref ref-type="fig" rid="F7">7</xref>, <xref ref-type="fig" rid="F8">8</xref>). The penis bulb is asymmetrical in that a major portion expands dorsally to well beyond the midline of the body or even almost extends to the dorsal epidermis. This dorsal portion houses the oblate seminal vesicle, which is lined with a flat, nucleated epithelium. Via a valve-like diaphragm in its ventral wall, the seminal vesicle communicates with an expansion or vesicle in the proximal portion of the ejaculatory duct, which has a more or less vertical orientation. Subsequently, this expansion communicates via a large, blunt, valve-like diaphragm with a much larger expansion of the ejaculatory duct (Figs <xref ref-type="fig" rid="F6">6B</xref>, <xref ref-type="fig" rid="F7">7</xref>, <xref ref-type="fig" rid="F8">8</xref>), which is lined by a nucleated epithelium. The second diaphragm receives the openings of erythrophil penis glands, in contrast to the proximal, first diaphragm, which does not receive any secretion.</p><fig id="F8" position="float" orientation="portrait"><object-id xmlns:xlink="http://www.w3.org/1999/xlink" content-type="doi" xlink:type="simple">10.3897/zookeys.1059.65633.figure8</object-id><object-id xmlns:xlink="http://www.w3.org/1999/xlink" content-type="arpha" xlink:type="simple">BF06E12F-3F67-5D19-B132-FAE80B3445DC</object-id><label>Figure 8.</label><caption><p><italic><tp:taxon-name><tp:taxon-name-part taxon-name-part-type="genus" reg="Dugesia">Dugesia</tp:taxon-name-part><tp:taxon-name-part taxon-name-part-type="species" reg="circumcisa">circumcisa</tp:taxon-name-part></tp:taxon-name></italic> Sagittal reconstruction of the copulatory apparatus of paratype YWSZ9. Abbreviations: <abbrev xmlns:xlink="http://www.w3.org/1999/xlink" xlink:title="bursal canal" id="ABBRID0EMCBG" xlink:type="simple">bc</abbrev>: bursal canal; <abbrev xmlns:xlink="http://www.w3.org/1999/xlink" xlink:title="copulatory bursa" id="ABBRID0EQCBG" xlink:type="simple">cb</abbrev>: copulatory bursa; <abbrev xmlns:xlink="http://www.w3.org/1999/xlink" xlink:title="cement glands" id="ABBRID0EUCBG" xlink:type="simple">cg</abbrev>: cement glands; <abbrev xmlns:xlink="http://www.w3.org/1999/xlink" xlink:title="first diaphragm" id="ABBRID0EYCBG" xlink:type="simple">d1</abbrev>: first diaphragm; <abbrev xmlns:xlink="http://www.w3.org/1999/xlink" xlink:title="second diaphragm" id="ABBRID0E3CBG" xlink:type="simple">d2</abbrev>: second diaphragm; <abbrev xmlns:xlink="http://www.w3.org/1999/xlink" xlink:title="ejaculatory duct" id="ABBRID0EADBG" xlink:type="simple">ed</abbrev>: ejaculatory duct; go: gonopore; <abbrev xmlns:xlink="http://www.w3.org/1999/xlink" xlink:title="left oviduct" id="ABBRID0EEDBG" xlink:type="simple">lod</abbrev>: left oviduct; <abbrev xmlns:xlink="http://www.w3.org/1999/xlink" xlink:title="left vas deferens" id="ABBRID0EIDBG" xlink:type="simple">lvd</abbrev>: left vas deferens; no: nozzle; pg: penial glands; <abbrev xmlns:xlink="http://www.w3.org/1999/xlink" xlink:title="penis papilla" id="ABBRID0EMDBG" xlink:type="simple">pp</abbrev>: penis papilla; <abbrev xmlns:xlink="http://www.w3.org/1999/xlink" xlink:title="right oviduct" id="ABBRID0EQDBG" xlink:type="simple">rod</abbrev>: right oviduct; <abbrev xmlns:xlink="http://www.w3.org/1999/xlink" xlink:title="right vas deferens" id="ABBRID0EUDBG" xlink:type="simple">rvd</abbrev>: right vas deferens; <abbrev xmlns:xlink="http://www.w3.org/1999/xlink" xlink:title="shell glands" id="ABBRID0EYDBG" xlink:type="simple">sg</abbrev>: shell glands; <abbrev xmlns:xlink="http://www.w3.org/1999/xlink" xlink:title="seminal vesicle" id="ABBRID0E3DBG" xlink:type="simple">sv</abbrev>: seminal vesicle. Scale bar: 100 μm.</p></caption><graphic xmlns:xlink="http://www.w3.org/1999/xlink" xlink:href="zookeys-1059-089-g008.jpg" position="float" orientation="portrait" xlink:type="simple" id="oo_586160.jpg"><uri content-type="original_file" xlink:type="simple">https://binary.pensoft.net/fig/586160</uri></graphic></fig><p>From the point of the large expansion, the ejaculatory duct changes its vertical orientation and starts to run more or less parallel to the body surface or attains an oblique, ventro-caudal orientation, thus basically conforming to the particular orientation of the penis papilla. The narrow section of the ejaculatory duct that runs between the large expansion and the tip of the penis papilla is lined by an infranucleated epithelium and follows a ventral course through the papilla, opening terminally at its tip (Figs <xref ref-type="fig" rid="F6">6F–H</xref>, <xref ref-type="fig" rid="F7">7</xref>, <xref ref-type="fig" rid="F8">8</xref>). In point of fact, the ejaculatory duct opens at a small nozzle located at the otherwise blunt tip of the penis papilla (Figs <xref ref-type="fig" rid="F6">6F, G</xref>, <xref ref-type="fig" rid="F7">7</xref>, <xref ref-type="fig" rid="F8">8</xref>). This nozzle can either be extended (Figs <xref ref-type="fig" rid="F6">6G</xref>, <xref ref-type="fig" rid="F8">8</xref>) or be withdrawn to greater or lesser extent (Fig. <xref ref-type="fig" rid="F6">6H</xref>).</p><p>The asymmetrical penis papilla is covered by an infranucleated epithelium, which is underlain by a subepithelial layer of circular muscle, followed by a layer of longitudinal muscle fibres. The penis papilla almost completely occupies the small male atrium, the latter communicating with the common atrium via a wide duct (Figs <xref ref-type="fig" rid="F6">6G</xref>, <xref ref-type="fig" rid="F7">7</xref>, <xref ref-type="fig" rid="F8">8</xref>). The common atrium opens to the exterior via a gonoduct, which is lined by a columnar epithelium and receives the openings of abundant cement glands.</p></tp:treatment-sec><tp:treatment-sec sec-type="discussion" id="SECID0EZFBG"><title>Discussion.</title><p>Generally, there is only one diaphragm present in the ejaculatory duct of species of <italic><tp:taxon-name><tp:taxon-name-part taxon-name-part-type="genus" reg="Dugesia">Dugesia</tp:taxon-name-part></tp:taxon-name></italic>, and only a few species exhibit two diaphragms, such as <italic><tp:taxon-name><tp:taxon-name-part taxon-name-part-type="genus" reg="Dugesia">D.</tp:taxon-name-part><tp:taxon-name-part taxon-name-part-type="species" reg="bijuga">bijuga</tp:taxon-name-part></tp:taxon-name></italic> Harrath &amp; Sluys, 2019, <italic><tp:taxon-name><tp:taxon-name-part taxon-name-part-type="genus" reg="Dugesia">D.</tp:taxon-name-part><tp:taxon-name-part taxon-name-part-type="species" reg="machadoi">machadoi</tp:taxon-name-part></tp:taxon-name></italic> de Beauchamp, 1952, <italic><tp:taxon-name><tp:taxon-name-part taxon-name-part-type="genus" reg="Dugesia">D.</tp:taxon-name-part><tp:taxon-name-part taxon-name-part-type="species" reg="mirabilis">mirabilis</tp:taxon-name-part></tp:taxon-name></italic> de Vries, 1988, <italic><tp:taxon-name><tp:taxon-name-part taxon-name-part-type="genus" reg="Dugesia">D.</tp:taxon-name-part><tp:taxon-name-part taxon-name-part-type="species" reg="maghrebiana">maghrebiana</tp:taxon-name-part></tp:taxon-name></italic><xref ref-type="bibr" rid="B37">Stocchino et al., 2009</xref>, <italic><tp:taxon-name><tp:taxon-name-part taxon-name-part-type="genus" reg="Dugesia">D.</tp:taxon-name-part><tp:taxon-name-part taxon-name-part-type="species" reg="didiaphragma">didiaphragma</tp:taxon-name-part></tp:taxon-name></italic> de Vries, 1988, and <italic><tp:taxon-name><tp:taxon-name-part taxon-name-part-type="genus" reg="Dugesia">D.</tp:taxon-name-part><tp:taxon-name-part taxon-name-part-type="species" reg="semiglobosa">semiglobosa</tp:taxon-name-part></tp:taxon-name></italic> (<xref ref-type="bibr" rid="B15">De Vries 1988</xref>; <xref ref-type="bibr" rid="B37">Stocchino et al. 2009</xref>; <xref ref-type="bibr" rid="B19">Harrath et al. 2019</xref>; Wang et al. 2020). However, in the three first-mentioned species, the ejaculatory duct runs a central course through the penis papilla, in contrast to the ventral trajectories in <italic><tp:taxon-name><tp:taxon-name-part taxon-name-part-type="genus" reg="Dugesia">D.</tp:taxon-name-part><tp:taxon-name-part taxon-name-part-type="species" reg="semiglobosa">semiglobosa</tp:taxon-name-part></tp:taxon-name></italic>, <italic><tp:taxon-name><tp:taxon-name-part taxon-name-part-type="genus" reg="Dugesia">D.</tp:taxon-name-part><tp:taxon-name-part taxon-name-part-type="species" reg="maghrebiana">maghrebiana</tp:taxon-name-part></tp:taxon-name></italic>, <italic><tp:taxon-name><tp:taxon-name-part taxon-name-part-type="genus" reg="Dugesia">D.</tp:taxon-name-part><tp:taxon-name-part taxon-name-part-type="species" reg="didiaphragma">didiaphragma</tp:taxon-name-part></tp:taxon-name></italic>, and the new species <italic><tp:taxon-name><tp:taxon-name-part taxon-name-part-type="genus" reg="Dugesia">D.</tp:taxon-name-part><tp:taxon-name-part taxon-name-part-type="species" reg="circumcisa">circumcisa</tp:taxon-name-part></tp:taxon-name></italic>. The copulatory bursa of the latter lacks the complex stratified epithelium, which projects through an opening of the bursa that is present in <italic><tp:taxon-name><tp:taxon-name-part taxon-name-part-type="genus" reg="Dugesia">D.</tp:taxon-name-part><tp:taxon-name-part taxon-name-part-type="species" reg="semiglobosa">semiglobosa</tp:taxon-name-part></tp:taxon-name></italic>, while it also lacks the large seminal vesicle enclosed by a highly muscularised, elongated penis bulb as present in <italic><tp:taxon-name><tp:taxon-name-part taxon-name-part-type="genus" reg="Dugesia">D.</tp:taxon-name-part><tp:taxon-name-part taxon-name-part-type="species" reg="didiaphragma">didiaphragma</tp:taxon-name-part></tp:taxon-name></italic> and the knob-like extension on the penis papilla of <italic><tp:taxon-name><tp:taxon-name-part taxon-name-part-type="genus" reg="Dugesia">D.</tp:taxon-name-part><tp:taxon-name-part taxon-name-part-type="species" reg="maghrebiana">maghrebiana</tp:taxon-name-part></tp:taxon-name></italic>.</p><p>In species with two diaphragms, the proximal diaphragm is usually small and basically formed by a non-glandular constriction of the seminal vesicle, while the true diaphragm is a larger structure that receives the secretion of penial glands, as is usual for the diaphragm in species of <italic><tp:taxon-name><tp:taxon-name-part taxon-name-part-type="genus" reg="Dugesia">Dugesia</tp:taxon-name-part></tp:taxon-name></italic>. The situation in <italic><tp:taxon-name><tp:taxon-name-part taxon-name-part-type="genus" reg="Dugesia">D.</tp:taxon-name-part><tp:taxon-name-part taxon-name-part-type="species" reg="circumcisa">circumcisa</tp:taxon-name-part></tp:taxon-name></italic> is slightly different in that the proximal diaphragm is not small but consists of a well-developed valve.</p><p>Generally, in species of <italic><tp:taxon-name><tp:taxon-name-part taxon-name-part-type="genus" reg="Dugesia">Dugesia</tp:taxon-name-part></tp:taxon-name></italic> the openings of the left and right sperm ducts into the intrabulbar seminal vesicle are located at ca. the same level. However, in <italic><tp:taxon-name><tp:taxon-name-part taxon-name-part-type="genus" reg="Dugesia">D.</tp:taxon-name-part><tp:taxon-name-part taxon-name-part-type="species" reg="circumcisa">circumcisa</tp:taxon-name-part></tp:taxon-name></italic> the vasa deferentia open asymmetrically into the seminal vesicle. Such asymmetrical openings have been reported explicitly for <italic><tp:taxon-name><tp:taxon-name-part taxon-name-part-type="genus" reg="Dugesia">D.</tp:taxon-name-part><tp:taxon-name-part taxon-name-part-type="species" reg="bifida">bifida</tp:taxon-name-part></tp:taxon-name></italic> Stocchino &amp; Sluys, 2014, in which the sperm ducts open halfway into the vesicle, with the right duct opening dorsally to the left one. This contrasts with the situation in <italic><tp:taxon-name><tp:taxon-name-part taxon-name-part-type="genus" reg="Dugesia">D.</tp:taxon-name-part><tp:taxon-name-part taxon-name-part-type="species" reg="circumcisa">circumcisa</tp:taxon-name-part></tp:taxon-name></italic>, in which the right sperm duct opens into the anterior portion of the seminal vesicle and the left duct opens through the mid-lateral wall of the seminal vesicle, with the left sperm duct opening dorsally to the right one.</p><p>The characteristic nozzle at the tip of the penis papilla in <italic><tp:taxon-name><tp:taxon-name-part taxon-name-part-type="genus" reg="Dugesia">D.</tp:taxon-name-part><tp:taxon-name-part taxon-name-part-type="species" reg="circumcisa">circumcisa</tp:taxon-name-part></tp:taxon-name></italic> is paralleled in <italic><tp:taxon-name><tp:taxon-name-part taxon-name-part-type="genus" reg="Dugesia">D.</tp:taxon-name-part><tp:taxon-name-part taxon-name-part-type="species" reg="bakurianica">bakurianica</tp:taxon-name-part></tp:taxon-name></italic> Porfirjeva, 1958, <italic><tp:taxon-name><tp:taxon-name-part taxon-name-part-type="genus" reg="Dugesia">D.</tp:taxon-name-part><tp:taxon-name-part taxon-name-part-type="species" reg="bijuga">bijuga</tp:taxon-name-part></tp:taxon-name></italic>, and perhaps also in <italic><tp:taxon-name><tp:taxon-name-part taxon-name-part-type="genus" reg="Dugesia">D.</tp:taxon-name-part><tp:taxon-name-part taxon-name-part-type="species" reg="sinensis">sinensis</tp:taxon-name-part></tp:taxon-name></italic>. From that perspective, it is interesting that <italic><tp:taxon-name><tp:taxon-name-part taxon-name-part-type="genus" reg="Dugesia">D.</tp:taxon-name-part><tp:taxon-name-part taxon-name-part-type="species" reg="bijuga">bijuga</tp:taxon-name-part></tp:taxon-name></italic> also possesses two diaphragms (see above). However, other parts of the male copulatory apparatus of <italic><tp:taxon-name><tp:taxon-name-part taxon-name-part-type="genus" reg="Dugesia">D.</tp:taxon-name-part><tp:taxon-name-part taxon-name-part-type="species" reg="circumcisa">circumcisa</tp:taxon-name-part></tp:taxon-name></italic> are different from that of <italic><tp:taxon-name><tp:taxon-name-part taxon-name-part-type="genus" reg="Dugesia">D.</tp:taxon-name-part><tp:taxon-name-part taxon-name-part-type="species" reg="bijuga">bijuga</tp:taxon-name-part></tp:taxon-name></italic> (e.g., glands opening at a major portion of the blunt penis papilla, as well as atrial folds in the latter species). Furthermore, in the phylogenetric tree, <italic><tp:taxon-name><tp:taxon-name-part taxon-name-part-type="genus" reg="Dugesia">D.</tp:taxon-name-part><tp:taxon-name-part taxon-name-part-type="species" reg="circumcisa">circumcisa</tp:taxon-name-part></tp:taxon-name></italic> is far removed from <italic><tp:taxon-name><tp:taxon-name-part taxon-name-part-type="genus" reg="Dugesia">D.</tp:taxon-name-part><tp:taxon-name-part taxon-name-part-type="species" reg="bijuga">bijuga</tp:taxon-name-part></tp:taxon-name></italic> (Fig. <xref ref-type="fig" rid="F2">2</xref>). <italic><tp:taxon-name><tp:taxon-name-part taxon-name-part-type="genus" reg="Dugesia">Dugesia</tp:taxon-name-part><tp:taxon-name-part taxon-name-part-type="species" reg="circumcisa">circumcisa</tp:taxon-name-part></tp:taxon-name></italic> differs from <italic><tp:taxon-name><tp:taxon-name-part taxon-name-part-type="genus" reg="Dugesia">D.</tp:taxon-name-part><tp:taxon-name-part taxon-name-part-type="species" reg="sinensis">sinensis</tp:taxon-name-part></tp:taxon-name></italic> in the presence of atrial folds in the latter, while it differs from <italic><tp:taxon-name><tp:taxon-name-part taxon-name-part-type="genus" reg="Dugesia">D.</tp:taxon-name-part><tp:taxon-name-part taxon-name-part-type="species" reg="bakurianica">bakurianica</tp:taxon-name-part></tp:taxon-name></italic> in that this species only has a single diaphragm.</p><p>Another characteristic feature of <italic><tp:taxon-name><tp:taxon-name-part taxon-name-part-type="genus" reg="Dugesia">D.</tp:taxon-name-part><tp:taxon-name-part taxon-name-part-type="species" reg="circumcisa">circumcisa</tp:taxon-name-part></tp:taxon-name></italic> is the rather wide and long duct connecting the male atrium with the common atrium. Generally, in species of <italic><tp:taxon-name><tp:taxon-name-part taxon-name-part-type="genus" reg="Dugesia">Dugesia</tp:taxon-name-part></tp:taxon-name></italic> the male atrium opens more or less directly into the common atrium, without interpolation of a well-defined duct. Apart from <italic><tp:taxon-name><tp:taxon-name-part taxon-name-part-type="genus" reg="Dugesia">D.</tp:taxon-name-part><tp:taxon-name-part taxon-name-part-type="species" reg="circumcisa">circumcisa</tp:taxon-name-part></tp:taxon-name></italic>, other exceptions to this ground-plan condition can be found in <italic><tp:taxon-name><tp:taxon-name-part taxon-name-part-type="genus" reg="Dugesia">D.</tp:taxon-name-part><tp:taxon-name-part taxon-name-part-type="species" reg="bactriana">bactriana</tp:taxon-name-part></tp:taxon-name></italic> de Beauchamp, 1959, <italic><tp:taxon-name><tp:taxon-name-part taxon-name-part-type="genus" reg="Dugesia">D.</tp:taxon-name-part><tp:taxon-name-part taxon-name-part-type="species" reg="bengalensis">bengalensis</tp:taxon-name-part></tp:taxon-name></italic> Kawakatsu, 1983, <italic><tp:taxon-name><tp:taxon-name-part taxon-name-part-type="genus" reg="Dugesia">D.</tp:taxon-name-part><tp:taxon-name-part taxon-name-part-type="species" reg="bifida">bifida</tp:taxon-name-part></tp:taxon-name></italic>, <italic><tp:taxon-name><tp:taxon-name-part taxon-name-part-type="genus" reg="Dugesia">D.</tp:taxon-name-part><tp:taxon-name-part taxon-name-part-type="species" reg="capensis">capensis</tp:taxon-name-part></tp:taxon-name></italic> Sluys, 2007, and <italic><tp:taxon-name><tp:taxon-name-part taxon-name-part-type="genus" reg="Dugesia">D.</tp:taxon-name-part><tp:taxon-name-part taxon-name-part-type="species" reg="colapha">colapha</tp:taxon-name-part></tp:taxon-name></italic> Dahm, 1967. However, other characters prevent synonymisation of <italic><tp:taxon-name><tp:taxon-name-part taxon-name-part-type="genus" reg="Dugesia">D.</tp:taxon-name-part><tp:taxon-name-part taxon-name-part-type="species" reg="circumcisa">circumcisa</tp:taxon-name-part></tp:taxon-name></italic> with any of these species, which in the case of <italic><tp:taxon-name><tp:taxon-name-part taxon-name-part-type="genus" reg="Dugesia">D.</tp:taxon-name-part><tp:taxon-name-part taxon-name-part-type="species" reg="bifida">bifida</tp:taxon-name-part></tp:taxon-name></italic> is supported also by completely different positions in the phylogenetic tree (Fig. <xref ref-type="fig" rid="F2">2</xref>).</p></tp:treatment-sec><tp:treatment-sec><!--Section generated to contain objects referenced in tp:taxon-treatment.--><fig id="F2" position="float" orientation="portrait"><object-id xmlns:xlink="http://www.w3.org/1999/xlink" content-type="doi" xlink:type="simple">10.3897/zookeys.1059.65633.figure2</object-id><object-id xmlns:xlink="http://www.w3.org/1999/xlink" content-type="arpha" xlink:type="simple">34CCDF17-C2D9-5097-A521-17F4390B88B9</object-id><label>Figure 2.</label><caption><p>Phylogenetic tree obtained from Bayesian analysis of the concatenated dataset. Numbers at nodes indicate support values (<abbrev xmlns:xlink="http://www.w3.org/1999/xlink" xlink:title="penis papilla" id="ABBRID0EQDAG" xlink:type="simple">pp</abbrev>/bs).＊: Bootstrap value not applicable to the node, because of different topologies of trees obtained by <abbrev xmlns:xlink="http://www.w3.org/1999/xlink" xlink:title="Bayesian Inference" id="ABBRID0EUDAG" xlink:type="simple">BI</abbrev> and <abbrev xmlns:xlink="http://www.w3.org/1999/xlink" xlink:title="Maximum-likelihood" id="ABBRID0EYDAG" xlink:type="simple">ML</abbrev> methods. Scale bar: substitutions per site.</p></caption><graphic xmlns:xlink="http://www.w3.org/1999/xlink" xlink:href="zookeys-1059-089-g002.jpg" position="float" orientation="portrait" xlink:type="simple" id="oo_586154.jpg"><uri content-type="original_file" xlink:type="simple">https://binary.pensoft.net/fig/586154</uri></graphic></fig></tp:treatment-sec><ref-list><ref id="B37"><mixed-citation xmlns:xlink="http://www.w3.org/1999/xlink" xlink:type="simple"><person-group><name name-style="western"><surname>Stocchino</surname><given-names>GA</given-names></name><name name-style="western"><surname>Manconi</surname><given-names>R</given-names></name><name name-style="western"><surname>Corso</surname><given-names>G</given-names></name><name name-style="western"><surname>Sluys</surname><given-names>R</given-names></name><name name-style="western"><surname>Casu</surname><given-names>S</given-names></name><name name-style="western"><surname>Pala</surname><given-names>M</given-names></name></person-group> (<year>2009</year>) <article-title>African planarians: Morphology and karyology of <italic><tp:taxon-name><tp:taxon-name-part taxon-name-part-type="genus">Dugesia</tp:taxon-name-part><tp:taxon-name-part taxon-name-part-type="species">maghrebiana</tp:taxon-name-part></tp:taxon-name></italic> sp. n. (<tp:taxon-name><tp:taxon-name-part taxon-name-part-type="phylum">Platyhelminthes</tp:taxon-name-part></tp:taxon-name>, <tp:taxon-name><tp:taxon-name-part taxon-name-part-type="order">Tricladida</tp:taxon-name-part></tp:taxon-name>) from Tunisia.</article-title><source>Italian Journal of Zoology</source><volume>76</volume>: <fpage>83</fpage>–<lpage>91</lpage>. <ext-link xlink:type="simple" ext-link-type="doi" xlink:href="10.1080/11250000802141683">https://doi.org/10.1080/11250000802141683</ext-link></mixed-citation></ref><ref id="B15"><mixed-citation xmlns:xlink="http://www.w3.org/1999/xlink" xlink:type="simple"><person-group><name name-style="western"><surname>De Vries</surname><given-names>EJ</given-names></name></person-group> (<year>1988</year>) <article-title>A synopsis of the nominal species of the subgenus <tp:taxon-name><tp:taxon-name-part taxon-name-part-type="genus"/><tp:taxon-name-part taxon-name-part-type="subgenus">Dugesia</tp:taxon-name-part></tp:taxon-name> (<tp:taxon-name><tp:taxon-name-part taxon-name-part-type="phylum">Platyhelminthes</tp:taxon-name-part></tp:taxon-name>, <tp:taxon-name><tp:taxon-name-part taxon-name-part-type="order">Tricladida</tp:taxon-name-part></tp:taxon-name>, <tp:taxon-name><tp:taxon-name-part taxon-name-part-type="infraorder">Paludicola</tp:taxon-name-part></tp:taxon-name>) from Africa and Madagascar.</article-title><source>Zoological Journal of the Linnean Society</source><volume>92</volume>: <fpage>345</fpage>–<lpage>382</lpage>. <ext-link xlink:type="simple" ext-link-type="doi" xlink:href="10.1111/j.1096-3642.1988.tb01729.x">https://doi.org/10.1111/j.1096-3642.1988.tb01729.x</ext-link></mixed-citation></ref><ref id="B19"><mixed-citation xmlns:xlink="http://www.w3.org/1999/xlink" xlink:type="simple"><person-group><name name-style="western"><surname>Harrath</surname><given-names>AH</given-names></name><name name-style="western"><surname>Sluys</surname><given-names>R</given-names></name><name name-style="western"><surname>Mansour</surname><given-names>L</given-names></name><name name-style="western"><surname>Folefack</surname><given-names>GL</given-names></name><name name-style="western"><surname>Aldahmash</surname><given-names>W</given-names></name><name name-style="western"><surname>Alwasel</surname><given-names>S</given-names></name><name name-style="western"><surname>Solà</surname><given-names>E</given-names></name><name name-style="western"><surname>Riutort</surname><given-names>M</given-names></name></person-group> (<year>2019</year>) <article-title>Molecular and morphological identification of two new African species of <italic><tp:taxon-name><tp:taxon-name-part taxon-name-part-type="genus">Dugesia</tp:taxon-name-part></tp:taxon-name></italic> (<tp:taxon-name><tp:taxon-name-part taxon-name-part-type="phylum">Platyhelminthes</tp:taxon-name-part></tp:taxon-name>, <tp:taxon-name><tp:taxon-name-part taxon-name-part-type="order">Tricladida</tp:taxon-name-part></tp:taxon-name>, <tp:taxon-name><tp:taxon-name-part taxon-name-part-type="family">Dugesiidae</tp:taxon-name-part></tp:taxon-name>) from Cameroon.</article-title><source>Journal of Natural History</source><volume>53</volume>: <fpage>253</fpage>–<lpage>271</lpage>. <ext-link xlink:type="simple" ext-link-type="doi" xlink:href="10.1080/00222933.2019.1577508">https://doi.org/10.1080/00222933.2019.1577508</ext-link></mixed-citation></ref></ref-list></tp:taxon-treatment>
