# Supplementary material for: Two new species of Dugesia (Platyhelminthes, Tricladida, Dugesiidae) from the tropical monsoon forest in southern China
Source: Zookeys. 2021 Sep 8;1059:89–116. doi: 10.3897/zookeys.1059.65633 (PMC8443540; doi:10.3897/zookeys.1059.65633)
Supplement: XML Treatment for Dugesia verrucula [file zookeys.1059.65633-treatment2.xml]

<!DOCTYPE tp:taxon-treatment
  PUBLIC "-//TaxonX//DTD Taxonomic Treatment Publishing DTD v0 20100105//EN" "tax-treatment-NSO.dtd">
<tp:taxon-treatment xmlns:tp="http://www.plazi.org/taxpub"><tp:treatment-meta><kwd-group><label>Taxon classification</label><kwd><named-content xmlns:xlink="http://www.w3.org/1999/xlink" content-type="kingdom">Animalia</named-content></kwd><kwd><named-content xmlns:xlink="http://www.w3.org/1999/xlink" content-type="order">Tricladida</named-content></kwd><kwd><named-content xmlns:xlink="http://www.w3.org/1999/xlink" content-type="family">Dugesiidae</named-content></kwd></kwd-group><mixed-citation publication-type="journal"><person-group><name><surname>Wang</surname><given-names>Lei</given-names></name><name><surname>Chen</surname><given-names>Jin-zi</given-names></name><name><surname>Dong</surname><given-names>Zi-mei</given-names></name><name><surname>Chen</surname><given-names>Guang-wen</given-names></name><name><surname>Sluys</surname><given-names>Ronald</given-names></name><name><surname>Liu</surname><given-names>De-zeng</given-names></name></person-group><article-title>Two new species of <italic><tp:taxon-name><tp:taxon-name-part taxon-name-part-type="genus" reg="Dugesia">Dugesia</tp:taxon-name-part></tp:taxon-name></italic> (<tp:taxon-name><tp:taxon-name-part taxon-name-part-type="phylum">Platyhelminthes</tp:taxon-name-part></tp:taxon-name>, <tp:taxon-name><tp:taxon-name-part taxon-name-part-type="order">Tricladida</tp:taxon-name-part></tp:taxon-name>, <tp:taxon-name><tp:taxon-name-part taxon-name-part-type="family">Dugesiidae</tp:taxon-name-part></tp:taxon-name>) from the tropical monsoon forest in southern China</article-title><source>Zookeys</source><day>08</day><month>9</month><year>2021</year><volume>1059</volume><fpage>89</fpage><lpage>116</lpage><pub-id pub-id-type="doi">10.3897/zookeys.1059.65633</pub-id></mixed-citation></tp:treatment-meta><tp:nomenclature><tp:taxon-name>
                  <object-id xmlns:xlink="http://www.w3.org/1999/xlink" content-type="arpha" xlink:type="simple">FD13C0AB-5AD2-5368-BDBF-57BA9CA4AF06</object-id>
                  <tp:taxon-name-part taxon-name-part-type="genus" reg="Dugesia">Dugesia</tp:taxon-name-part>
                  <tp:taxon-name-part taxon-name-part-type="species" reg="verrucula">verrucula</tp:taxon-name-part>
                  <object-id xmlns:xlink="http://www.w3.org/1999/xlink" content-type="zoobank" xlink:type="simple">http://zoobank.org/3DC3C5B0-1846-4A5D-9E41-04FD869447A4</object-id>
                </tp:taxon-name><tp:taxon-authority>Chen &amp; Dong</tp:taxon-authority><tp:taxon-status xmlns:xlink="http://www.w3.org/1999/xlink" xlink:type="simple">sp. nov.</tp:taxon-status></tp:nomenclature><tp:treatment-sec sec-type="material" id="SECID0EFWBG"><title>Material examined.</title><p><bold><italic>Holotype</italic>.</bold><named-content xmlns:xlink="http://www.w3.org/1999/xlink" content-type="dwc:institutional_code" xlink:type="simple">ZMHNU</named-content>-ZJYA5, sagittal sections on 27 slides, Shiwan Dashan Mountain National Natural Reserve (<named-content xmlns:xlink="http://www.w3.org/1999/xlink" content-type="dwc:verbatimCoordinates" xlink:type="simple"><named-content content-type="geo-json" specific-use="{&#34;type&#34;:&#34;Point&#34;,&#34;coordinates&#34;:[107.908333,21.894444]}" id="NCID0EYWBG" xlink:type="simple">21°53'40"N, 107°54'30"E</named-content></named-content>; alt. 520 m a.s.l.), Shangsi County, Guangxi Province, China, 1 January 2019, coll. G-W Chen, D-Z Dong and co-workers. <bold><italic>Paratypes</italic>.</bold><named-content xmlns:xlink="http://www.w3.org/1999/xlink" content-type="dwc:institutional_code" xlink:type="simple">ZMHNU</named-content>-ZJYA1, ibid., sagittal sections on 25 slides; <named-content xmlns:xlink="http://www.w3.org/1999/xlink" content-type="dwc:institutional_code" xlink:type="simple">ZMHNU</named-content>-ZJYA2, ibid., sagittal sections on 36 slides; <named-content xmlns:xlink="http://www.w3.org/1999/xlink" content-type="dwc:institutional_code" xlink:type="simple">ZMHNU</named-content>-ZJYA3, ibid., sagittal sections on 38 slides; <named-content xmlns:xlink="http://www.w3.org/1999/xlink" content-type="dwc:institutional_code" xlink:type="simple">RMNH</named-content> VER. 19975.a, ibid., sagittal sections on 34 slides; <named-content xmlns:xlink="http://www.w3.org/1999/xlink" content-type="dwc:institutional_code" xlink:type="simple">ZMHNU</named-content>-ZJYA6, ibid., horizontal sections on 24 slides; <named-content xmlns:xlink="http://www.w3.org/1999/xlink" content-type="dwc:institutional_code" xlink:type="simple">ZMHNU</named-content>-ZJYA7, ibid., transverse sections on 30 slides; <named-content xmlns:xlink="http://www.w3.org/1999/xlink" content-type="dwc:institutional_code" xlink:type="simple">RMNH</named-content> VER. 19975.b, ibid., sagittal sections on 24 slides; <named-content xmlns:xlink="http://www.w3.org/1999/xlink" content-type="dwc:institutional_code" xlink:type="simple">ZMHNU</named-content>-ZJYA9, ibid., horizontal sections on 19 slides; <named-content xmlns:xlink="http://www.w3.org/1999/xlink" content-type="dwc:institutional_code" xlink:type="simple">ZMHNU</named-content>-ZJYA10, ibid., sagittal sections on 32 slides; <named-content xmlns:xlink="http://www.w3.org/1999/xlink" content-type="dwc:institutional_code" xlink:type="simple">ZMHNU</named-content>-ZJYA11, ibid., sagittal sections on 30 slides.</p></tp:treatment-sec><tp:treatment-sec sec-type="diagnosis" id="SECID0ETYBG"><title>Diagnosis.</title><p><italic><tp:taxon-name><tp:taxon-name-part taxon-name-part-type="genus" reg="Dugesia">Dugesia</tp:taxon-name-part><tp:taxon-name-part taxon-name-part-type="species" reg="verrucula">verrucula</tp:taxon-name-part></tp:taxon-name></italic> is characterised by the presence of the following features: large size of the live worm, usually exceeding 3.5 cm in length; asymmetrical openings of the oviducts into the bursal canal; subterminal opening of the ventrally displaced ejaculatory duct; vasa deferentia symmetrically opening into the postero-lateral portion of the seminal vesicle; well-developed duct between seminal vesicle and diaphragm; single dorsal bump near root of penis papilla; bursal canal with pleated wall and spacious posterior section; unstalked cocoons; chromosome complement diploid with 16 metacentric chromosomes.</p></tp:treatment-sec><tp:treatment-sec sec-type="etymology" id="SECID0EEZBG"><title>Etymology.</title><p>The specific epithet is derived from the Latin <italic><tp:taxon-name><tp:taxon-name-part taxon-name-part-type="genus" reg="Dugesia"/><tp:taxon-name-part taxon-name-part-type="species" reg="verrucula">verrucula</tp:taxon-name-part></tp:taxon-name></italic>, small wart, and alludes to the dorsal bump on the penis papilla; the specific epithet is treated as an adjective.</p></tp:treatment-sec><tp:treatment-sec sec-type="habitat" id="SECID0EUZBG"><title>Habitat and reproduction.</title><p>The average annual temperature of the tropical monsoon rain forest in the Shiwan Dashan Mountain National Natural Reserve ranges between 20 and 25 °C, while in the coldest month (January), the average temperature is ca. 10–13 °C. The worms were collected from a pond under a waterfall on the Shiwan Dashan Mountain, with a water temperature of 8.4 °C, while air temperature was 5.5 °C (Fig. <xref ref-type="fig" rid="F9">9A, B</xref>). It is noteworthy that the water temperature is lower than the coldest average temperature of the tropical monsoon rain forest and that, thus, the worms live under relatively harsh climatic conditions, as compared to that of the forest itself. At collection, ten specimens were sexually mature. After ca. 30 days of culturing under laboratory conditions, the animals produced unstalked spherical cocoons (approx. 1.5 mm in diameter) that were firmly attached to the glass wall of the containers. Newly laid cocoons at first were red but turned dark brown after two or three days. After 10–20 days, 8–11 juveniles hatched from each cocoon. Juvenile planarians were light brown, after ca. 2 days, measuring 1.5–2.0 mm in length and 0.18–0.21 mm in width. After approximately 50 days, the animals measured 15–20 mm in length and 1.4–1.8 mm in width and were sexual (Fig. <xref ref-type="fig" rid="F9">9C</xref>). Fission was not observed in the laboratory culture.</p><fig id="F9" position="float" orientation="portrait"><object-id xmlns:xlink="http://www.w3.org/1999/xlink" content-type="doi" xlink:type="simple">10.3897/zookeys.1059.65633.figure9</object-id><object-id xmlns:xlink="http://www.w3.org/1999/xlink" content-type="arpha" xlink:type="simple">7BC740DF-F405-5861-BE43-FAD5E3F1BBD4</object-id><label>Figure 9.</label><caption><p>Habitat and external appearance of <italic><tp:taxon-name><tp:taxon-name-part taxon-name-part-type="genus" reg="Dugesia">Dugesia</tp:taxon-name-part><tp:taxon-name-part taxon-name-part-type="species" reg="verrucula">verrucula</tp:taxon-name-part></tp:taxon-name></italic><bold>A</bold> sampling site <bold>B</bold> habitat <bold>C</bold> sexually mature living individual (ca. 50 days old). Abbreviations: coa: copulatory apparatus; e: eye; <abbrev xmlns:xlink="http://www.w3.org/1999/xlink" xlink:title="pharynx" id="ABBRID0E21BG" xlink:type="simple">ph</abbrev>: pharynx. Scale bar: 5 mm.</p></caption><graphic xmlns:xlink="http://www.w3.org/1999/xlink" xlink:href="zookeys-1059-089-g009.jpg" position="float" orientation="portrait" xlink:type="simple" id="oo_586161.jpg"><uri content-type="original_file" xlink:type="simple">https://binary.pensoft.net/fig/586161</uri></graphic></fig></tp:treatment-sec><tp:treatment-sec sec-type="Karyology" id="SECID0EE2BG"><title>Karyology.</title><p>Each of the six, randomly selected specimens exhibited diploid chromosome complements. In a total of 100 metaphase plates examined, 85 chromosome complements were diploid with 2n = 2× = 16 chromosomes, with all chromosomes being metacentric (Fig. <xref ref-type="fig" rid="F4">4</xref>); chromosome complements of the remaining 15 plates could not be determined, due to either lack of well-dispersed chromosomes or over-dispersed sets of chromosomes. The first pair of chromosomes is clearly larger than others, being 2.21 times larger than the shortest chromosome. Karyotype parameters, including relative length, arm ratio, and centromeric index are given in Table <xref ref-type="table" rid="T3">3</xref>, while a chromosomal plate and idiogram are shown in Fig. <xref ref-type="fig" rid="F10">10</xref>.</p><table-wrap id="T3" position="float" orientation="portrait"><label>Table 3.</label><caption><p>Karyotype parameters (mean values and standard deviations) of <italic><tp:taxon-name><tp:taxon-name-part taxon-name-part-type="genus" reg="Dugesia">Dugesia</tp:taxon-name-part><tp:taxon-name-part taxon-name-part-type="species" reg="verrucula">verrucula</tp:taxon-name-part></tp:taxon-name></italic>; m: metacentric.</p></caption><table id="TID0E6OAI" rules="all"><tbody><tr><th rowspan="1" colspan="1">Chromosome</th><th rowspan="1" colspan="1">Relative length</th><th rowspan="1" colspan="1">Arm ratio</th><th rowspan="1" colspan="1">Centromeric index</th><th rowspan="1" colspan="1">Chromosome type</th></tr><tr><td rowspan="1" colspan="1">1</td><td rowspan="1" colspan="1">18.72±0.66</td><td rowspan="1" colspan="1">1.31±0.16</td><td rowspan="1" colspan="1">43.54±3.00</td><td rowspan="1" colspan="1">m</td></tr><tr><td rowspan="1" colspan="1">2</td><td rowspan="1" colspan="1">15.81±0.56</td><td rowspan="1" colspan="1">1.25±0.12</td><td rowspan="1" colspan="1">44.75±2.62</td><td rowspan="1" colspan="1">m</td></tr><tr><td rowspan="1" colspan="1">3</td><td rowspan="1" colspan="1">13.88±0.42</td><td rowspan="1" colspan="1">1.47±0.27</td><td rowspan="1" colspan="1">41.35±3.36</td><td rowspan="1" colspan="1">m</td></tr><tr><td rowspan="1" colspan="1">4</td><td rowspan="1" colspan="1">12.31±0.29</td><td rowspan="1" colspan="1">1.34±0.15</td><td rowspan="1" colspan="1">43.03±2.63</td><td rowspan="1" colspan="1">m</td></tr><tr><td rowspan="1" colspan="1">5</td><td rowspan="1" colspan="1">11.1±0.33</td><td rowspan="1" colspan="1">1.59±0.30</td><td rowspan="1" colspan="1">39.89±4.45</td><td rowspan="1" colspan="1">m</td></tr><tr><td rowspan="1" colspan="1">6</td><td rowspan="1" colspan="1">10.22±0.46</td><td rowspan="1" colspan="1">1.19±0.09</td><td rowspan="1" colspan="1">45.81±1.87</td><td rowspan="1" colspan="1">m</td></tr><tr><td rowspan="1" colspan="1">7</td><td rowspan="1" colspan="1">9.49±0.32</td><td rowspan="1" colspan="1">1.48±0.25</td><td rowspan="1" colspan="1">41.49±3.28</td><td rowspan="1" colspan="1">m</td></tr><tr><td rowspan="1" colspan="1">8</td><td rowspan="1" colspan="1">8.47±0.53</td><td rowspan="1" colspan="1">1.32±0.18</td><td rowspan="1" colspan="1">43.36±3.22</td><td rowspan="1" colspan="1">m</td></tr></tbody></table></table-wrap><fig id="F10" position="float" orientation="portrait"><object-id xmlns:xlink="http://www.w3.org/1999/xlink" content-type="doi" xlink:type="simple">10.3897/zookeys.1059.65633.figure10</object-id><object-id xmlns:xlink="http://www.w3.org/1999/xlink" content-type="arpha" xlink:type="simple">EA1E5C56-0596-55D9-AABF-40947E3020E0</object-id><label>Figure 10.</label><caption><p><italic><tp:taxon-name><tp:taxon-name-part taxon-name-part-type="genus" reg="Dugesia">Dugesia</tp:taxon-name-part><tp:taxon-name-part taxon-name-part-type="species" reg="verrucula">verrucula</tp:taxon-name-part></tp:taxon-name></italic><bold>A</bold> metaphasic plate, <bold>B</bold> karyogram <bold>C</bold> idiogram. Scale bar: 5 μm.</p></caption><graphic xmlns:xlink="http://www.w3.org/1999/xlink" xlink:href="zookeys-1059-089-g010.jpg" position="float" orientation="portrait" xlink:type="simple" id="oo_586162.jpg"><uri content-type="original_file" xlink:type="simple">https://binary.pensoft.net/fig/586162</uri></graphic></fig></tp:treatment-sec><tp:treatment-sec sec-type="description" id="SECID0E4BAI"><title>Description.</title><p>The body of live, sexual specimens measures 2.8–3.9 mm in length and 1.8–2.8 mm in width. Low-triangular head provided with two blunt auricles and two eyes, which are located in the centre of the head and placed in pigment-free spots and house numerous retinal cells (Fig. <xref ref-type="fig" rid="F9">9C</xref>). Dorsal surface brown, excepting the pale body margin and an accumulation of pigment following the outline of the pharynx. Furthermore, there is a dark brown mid-dorsal stripe, extending from the head to the posterior end of the body. The ventral surface is light brown.</p><p>Pharynx situated in the mid-region of the body and measuring ca. 1/5<sup>th</sup> of the body length (Fig. <xref ref-type="fig" rid="F9">9C</xref>). Mouth opening located at the posterior end of the pharyngeal pocket. Outer pharyngeal musculature composed of a subepidermal layer of longitudinal muscles, followed by a layer of circular muscles; inner pharyngeal musculature composed of a thick subepithelial layer of circular muscles, followed by a layer of longitudinal muscles (Fig. <xref ref-type="fig" rid="F11">11A</xref>).</p><fig id="F11" position="float" orientation="portrait"><object-id xmlns:xlink="http://www.w3.org/1999/xlink" content-type="doi" xlink:type="simple">10.3897/zookeys.1059.65633.figure11</object-id><object-id xmlns:xlink="http://www.w3.org/1999/xlink" content-type="arpha" xlink:type="simple">441F1E00-2693-51FB-84FD-43880F13B337</object-id><label>Figure 11.</label><caption><p><italic><tp:taxon-name><tp:taxon-name-part taxon-name-part-type="genus" reg="Dugesia">Dugesia</tp:taxon-name-part><tp:taxon-name-part taxon-name-part-type="species" reg="verrucula">verrucula</tp:taxon-name-part></tp:taxon-name></italic><bold>A</bold> sagittal section of paratype <named-content xmlns:xlink="http://www.w3.org/1999/xlink" content-type="dwc:institutional_code" xlink:type="simple">RMNH</named-content> VER. 19975.a, showing the musculature of the pharynx <bold>B</bold> sagittal section paratype <named-content xmlns:xlink="http://www.w3.org/1999/xlink" content-type="dwc:institutional_code" xlink:type="simple">RMNH</named-content> VER. 19975.a, showing an ovary <bold>C</bold> transverse section of paratype ZJYA7, showing asymmetrical openings of the oviducts <bold>D</bold> sagittal section of paratype ZJYA11, showing musculature of bursal canal <bold>E</bold> sagittal section of paratype ZJYA11, showing copulatory bursa <bold>F</bold> sagittal section of paratype ZJYA11, showing wide portion of bursal canal, with its pleated walls. Abbreviations: <abbrev xmlns:xlink="http://www.w3.org/1999/xlink" xlink:title="bursal canal" id="ABBRID0E3DAI" xlink:type="simple">bc</abbrev>: bursal canal; ca: common atrium; <abbrev xmlns:xlink="http://www.w3.org/1999/xlink" xlink:title="copulatory bursa" id="ABBRID0EAEAI" xlink:type="simple">cb</abbrev>: copulatory bursa; cm: circular muscles; lm: longitudinal muscles; <abbrev xmlns:xlink="http://www.w3.org/1999/xlink" xlink:title="left oviduct" id="ABBRID0EEEAI" xlink:type="simple">lod</abbrev>: left oviduct; lu: lumen; ma: male atrium; ov: ovary; <abbrev xmlns:xlink="http://www.w3.org/1999/xlink" xlink:title="right oviduct" id="ABBRID0EIEAI" xlink:type="simple">rod</abbrev>: right oviduct; vd: vas deferens. Scale bars: 100 μm.</p></caption><graphic xmlns:xlink="http://www.w3.org/1999/xlink" xlink:href="zookeys-1059-089-g011.jpg" position="float" orientation="portrait" xlink:type="simple" id="oo_586163.jpg"><uri content-type="original_file" xlink:type="simple">https://binary.pensoft.net/fig/586163</uri></graphic></fig><p>Ventral ovaries located at a short distance behind the brain, occupying ca. 1/6<sup>th</sup> of the dorso-ventral space (Fig. <xref ref-type="fig" rid="F11">11B</xref>). The oviducts run ventrally in a caudal direction posteriorly to the genital pore, after which they curve dorsally to open separately and asymmetrically into the ventral portion of the bursal canal. The right branch opens dorsally to the left one, the latter actually opening into the common atrium (Figs <xref ref-type="fig" rid="F11">11C</xref>, <xref ref-type="fig" rid="F13">13</xref>, <xref ref-type="fig" rid="F14">14</xref>).</p><p>The large, sac-shaped copulatory bursa occupies the entire dorso-ventral space, and is lined by a vacuolated epithelium with basal nuclei (Fig. <xref ref-type="fig" rid="F11">11E, F</xref>). From the dorso-posterior wall of the bursa, the bursal canal runs in a caudal direction to the left side of the copulatory apparatus. The anterior section of the bursal canal is narrow, but dorsally to the male copulatory apparatus the canal expands in dorso-ventral direction and also presents a distinctly folded wall, formed by numerous pleats, particularly in its dorsal wall. In particular the posterior portion of the bursal canal expands to form a spacious chamber that almost imperceptibly grades into the equally spacious common atrium (Figs <xref ref-type="fig" rid="F11">11D</xref>, <xref ref-type="fig" rid="F13">13</xref>, <xref ref-type="fig" rid="F14">14B</xref>). The ventral portion of the latter communicates with the gonoduct (Figs <xref ref-type="fig" rid="F12">12D, G</xref>, <xref ref-type="fig" rid="F13">13</xref>, <xref ref-type="fig" rid="F14">14B</xref>).</p><fig id="F12" position="float" orientation="portrait"><object-id xmlns:xlink="http://www.w3.org/1999/xlink" content-type="doi" xlink:type="simple">10.3897/zookeys.1059.65633.figure12</object-id><object-id xmlns:xlink="http://www.w3.org/1999/xlink" content-type="arpha" xlink:type="simple">5D66C4FC-C0AE-54DC-8DA7-D452CA9A02ED</object-id><label>Figure 12.</label><caption><p><italic><tp:taxon-name><tp:taxon-name-part taxon-name-part-type="genus" reg="Dugesia">Dugesia</tp:taxon-name-part><tp:taxon-name-part taxon-name-part-type="species" reg="verrucula">verrucula</tp:taxon-name-part></tp:taxon-name></italic><bold>A</bold> sagittal section of holotype ZJYA5, showing the testes <bold>B</bold> transverse section of paratype ZJYA7, showing vasa deferentia and seminal vesicle <bold>C</bold> sagittal section of holotype ZJYA5, showing subterminal opening of ejaculatory duct at tip of penis papilla <bold>D</bold> sagittal section of holotype ZJYA5, showing dorsal bump and copulatory bursa <bold>E</bold> sagittal section of holotype ZJYA5, showing seminal vesicle, diaphragm in the ejaculatory duct, dorsal bump, and copulatory bursa <bold>F</bold> sagittal section of holotype ZJYA5, showing seminal vesicle, dorsal bump, and copulatory bursa <bold>G</bold> sagittal section of paratype ZJYA11, showing subterminal opening of ejaculatory duct and dorsal bump <bold>H</bold> sagittal section of paratype ZJYA11, showing gonopore, ejaculatory duct, and diaphragm. Abbreviations: <abbrev xmlns:xlink="http://www.w3.org/1999/xlink" xlink:title="bursal canal" id="ABBRID0EGHAI" xlink:type="simple">bc</abbrev>: bursal canal; ca: common atrium; <abbrev xmlns:xlink="http://www.w3.org/1999/xlink" xlink:title="copulatory bursa" id="ABBRID0EKHAI" xlink:type="simple">cb</abbrev>: copulatory bursa; d: diaphragm; db: dorsal bump; <abbrev xmlns:xlink="http://www.w3.org/1999/xlink" xlink:title="ejaculatory duct" id="ABBRID0EOHAI" xlink:type="simple">ed</abbrev>: ejaculatory duct; go: gonopore; <abbrev xmlns:xlink="http://www.w3.org/1999/xlink" xlink:title="left vas deferens" id="ABBRID0ESHAI" xlink:type="simple">lvd</abbrev>: left vas deferens; <abbrev xmlns:xlink="http://www.w3.org/1999/xlink" xlink:title="mouth" id="ABBRID0EWHAI" xlink:type="simple">mo</abbrev>: mouth; <abbrev xmlns:xlink="http://www.w3.org/1999/xlink" xlink:title="penis papilla" id="ABBRID0E1HAI" xlink:type="simple">pp</abbrev>: penis papilla; <abbrev xmlns:xlink="http://www.w3.org/1999/xlink" xlink:title="right vas deferens" id="ABBRID0E5HAI" xlink:type="simple">rvd</abbrev>: right vas deferens; <abbrev xmlns:xlink="http://www.w3.org/1999/xlink" xlink:title="seminal vesicle" id="ABBRID0ECIAI" xlink:type="simple">sv</abbrev>: seminal vesicle; te: testis; vd: vas deferens. Scale bars: 100 μm.</p></caption><graphic xmlns:xlink="http://www.w3.org/1999/xlink" xlink:href="zookeys-1059-089-g012.jpg" position="float" orientation="portrait" xlink:type="simple" id="oo_586164.jpg"><uri content-type="original_file" xlink:type="simple">https://binary.pensoft.net/fig/586164</uri></graphic></fig><p>The bursal canal is lined with columnar, nucleated, ciliated cells and is surrounded by a thin subepithelial layer of longitudinal muscles, followed by a thicker layer of circular muscle. An ectal reinforcement layer of longitudinal muscles runs from the vaginal region to ca. halfway along the bursal canal (Figs <xref ref-type="fig" rid="F11">11D</xref>, <xref ref-type="fig" rid="F13">13</xref>, <xref ref-type="fig" rid="F14">14B</xref>). Shell glands discharge their erythrophil secretion into the vaginal region of the bursal canal, near the oviducal openings.</p><fig id="F13" position="float" orientation="portrait"><object-id xmlns:xlink="http://www.w3.org/1999/xlink" content-type="doi" xlink:type="simple">10.3897/zookeys.1059.65633.figure13</object-id><object-id xmlns:xlink="http://www.w3.org/1999/xlink" content-type="arpha" xlink:type="simple">861C017C-F4B1-5D2B-9DD6-CD455DDD3F73</object-id><label>Figure 13.</label><caption><p><italic><tp:taxon-name><tp:taxon-name-part taxon-name-part-type="genus" reg="Dugesia">Dugesia</tp:taxon-name-part><tp:taxon-name-part taxon-name-part-type="species" reg="verrucula">verrucula</tp:taxon-name-part></tp:taxon-name></italic> Sagittal reconstruction of the copulatory apparatus of holotype ZJYA5. Abbreviations: <abbrev xmlns:xlink="http://www.w3.org/1999/xlink" xlink:title="bursal canal" id="ABBRID0EMJAI" xlink:type="simple">bc</abbrev>: bursal canal; <abbrev xmlns:xlink="http://www.w3.org/1999/xlink" xlink:title="copulatory bursa" id="ABBRID0EQJAI" xlink:type="simple">cb</abbrev>: copulatory bursa; <abbrev xmlns:xlink="http://www.w3.org/1999/xlink" xlink:title="cement glands" id="ABBRID0EUJAI" xlink:type="simple">cg</abbrev>: cement glands; d: diaphragm; db: dorsal bump; <abbrev xmlns:xlink="http://www.w3.org/1999/xlink" xlink:title="ejaculatory duct" id="ABBRID0EYJAI" xlink:type="simple">ed</abbrev>: ejaculatory duct; go: gonopore; <abbrev xmlns:xlink="http://www.w3.org/1999/xlink" xlink:title="left oviduct" id="ABBRID0E3JAI" xlink:type="simple">lod</abbrev>: left oviduct; <abbrev xmlns:xlink="http://www.w3.org/1999/xlink" xlink:title="mouth" id="ABBRID0EAKAI" xlink:type="simple">mo</abbrev>: mouth; pg: penial glands; <abbrev xmlns:xlink="http://www.w3.org/1999/xlink" xlink:title="pharynx" id="ABBRID0EEKAI" xlink:type="simple">ph</abbrev>: pharynx; <abbrev xmlns:xlink="http://www.w3.org/1999/xlink" xlink:title="penis papilla" id="ABBRID0EIKAI" xlink:type="simple">pp</abbrev>: penis papilla; <abbrev xmlns:xlink="http://www.w3.org/1999/xlink" xlink:title="right oviduct" id="ABBRID0EMKAI" xlink:type="simple">rod</abbrev>: right oviduct; <abbrev xmlns:xlink="http://www.w3.org/1999/xlink" xlink:title="shell glands" id="ABBRID0EQKAI" xlink:type="simple">sg</abbrev>: shell glands; <abbrev xmlns:xlink="http://www.w3.org/1999/xlink" xlink:title="seminal vesicle" id="ABBRID0EUKAI" xlink:type="simple">sv</abbrev>: seminal vesicle; vd: vas deferens. Scale bar: 100 μm.</p></caption><graphic xmlns:xlink="http://www.w3.org/1999/xlink" xlink:href="zookeys-1059-089-g013.jpg" position="float" orientation="portrait" xlink:type="simple" id="oo_586165.jpg"><uri content-type="original_file" xlink:type="simple">https://binary.pensoft.net/fig/586165</uri></graphic></fig><p>The well-developed testes are situated dorsally and provided with mature spermatozoa (Fig. <xref ref-type="fig" rid="F12">12A</xref>). On either side of the midline of the body, testicular follicles are arranged in five or six longitudinal zones and extend from the posterior level of the ovaries to almost the posterior end of the body.</p><p>The vasa deferentia expand to form large spermiducal vesicles, filled with sperm (Figs <xref ref-type="fig" rid="F12">12C</xref>, <xref ref-type="fig" rid="F13">13</xref>, <xref ref-type="fig" rid="F14">14A</xref>). At the level of the penis bulb, the sperm ducts curve medio-dorsad and considerably decrease in diameter before penetrating the lateral wall of the penis bulb, and, subsequently, separately and symmetrically open into the ventro-lateral or mid-lateral portion of the relatively large, rounded seminal vesicle (Figs <xref ref-type="fig" rid="F12">12B</xref>, <xref ref-type="fig" rid="F13">13</xref>, <xref ref-type="fig" rid="F14">14A</xref>). The latter is lined by a flat, nucleated epithelium and is surrounded by a layer of intermingled muscle fibres.</p><fig id="F14" position="float" orientation="portrait"><object-id xmlns:xlink="http://www.w3.org/1999/xlink" content-type="doi" xlink:type="simple">10.3897/zookeys.1059.65633.figure14</object-id><object-id xmlns:xlink="http://www.w3.org/1999/xlink" content-type="arpha" xlink:type="simple">899B47D2-4546-51D3-A5C1-E00FB04DA3A6</object-id><label>Figure 14.</label><caption><p><italic><tp:taxon-name><tp:taxon-name-part taxon-name-part-type="genus" reg="Dugesia">Dugesia</tp:taxon-name-part><tp:taxon-name-part taxon-name-part-type="species" reg="verrucula">verrucula</tp:taxon-name-part></tp:taxon-name></italic> Sagittal reconstruction of the copulatory apparatus of paratype ZJYA11 <bold>A</bold> sagittal reconstruction of male copulatory apparatus <bold>B</bold> sagittal reconstruction of female copulatory apparatus. Abbreviations: <abbrev xmlns:xlink="http://www.w3.org/1999/xlink" xlink:title="bursal canal" id="ABBRID0EUMAI" xlink:type="simple">bc</abbrev>: bursal canal; <abbrev xmlns:xlink="http://www.w3.org/1999/xlink" xlink:title="copulatory bursa" id="ABBRID0EYMAI" xlink:type="simple">cb</abbrev>: copulatory bursa; <abbrev xmlns:xlink="http://www.w3.org/1999/xlink" xlink:title="cement glands" id="ABBRID0E3MAI" xlink:type="simple">cg</abbrev>: cement glands; d: diaphragm; db: dorsal bump; <abbrev xmlns:xlink="http://www.w3.org/1999/xlink" xlink:title="ejaculatory duct" id="ABBRID0EANAI" xlink:type="simple">ed</abbrev>: ejaculatory duct; epg: extrabulbar penial glands; go: gonopore; <abbrev xmlns:xlink="http://www.w3.org/1999/xlink" xlink:title="left oviduct" id="ABBRID0EENAI" xlink:type="simple">lod</abbrev>: left oviduct; <abbrev xmlns:xlink="http://www.w3.org/1999/xlink" xlink:title="mouth" id="ABBRID0EINAI" xlink:type="simple">mo</abbrev>: mouth; pg: penial glands; <abbrev xmlns:xlink="http://www.w3.org/1999/xlink" xlink:title="pharynx" id="ABBRID0EMNAI" xlink:type="simple">ph</abbrev>: pharynx; <abbrev xmlns:xlink="http://www.w3.org/1999/xlink" xlink:title="penis papilla" id="ABBRID0EQNAI" xlink:type="simple">pp</abbrev>: penis papilla; <abbrev xmlns:xlink="http://www.w3.org/1999/xlink" xlink:title="right oviduct" id="ABBRID0EUNAI" xlink:type="simple">rod</abbrev>: right oviduct; <abbrev xmlns:xlink="http://www.w3.org/1999/xlink" xlink:title="shell glands" id="ABBRID0EYNAI" xlink:type="simple">sg</abbrev>: shell glands; <abbrev xmlns:xlink="http://www.w3.org/1999/xlink" xlink:title="seminal vesicle" id="ABBRID0E3NAI" xlink:type="simple">sv</abbrev>: seminal vesicle; vd: vas deferens. Scale bar: 100 μm.</p></caption><graphic xmlns:xlink="http://www.w3.org/1999/xlink" xlink:href="zookeys-1059-089-g014.jpg" position="float" orientation="portrait" xlink:type="simple" id="oo_586166.jpg"><uri content-type="original_file" xlink:type="simple">https://binary.pensoft.net/fig/586166</uri></graphic></fig><p>The ejaculatory duct arises from the antero-dorsal wall of the seminal vesicle and, subsequently, curves downwards towards the ventral root of the penis papilla. Near the ventral root of the papilla the ejaculatory duct is provided with a small diaphragm and changes its more or less vertical orientation by turning towards the tip of the penis papilla, having a subterminal opening at its tip (Figs <xref ref-type="fig" rid="F12">12C–H</xref>, <xref ref-type="fig" rid="F13">13</xref>, <xref ref-type="fig" rid="F14">14A</xref>). The ejaculatory duct is lined by an infranucleated epithelium and is hardly surrounded by any musculature. The diaphragm receives the secretion of erythrophil glands, while the ejaculatory duct also receives the abundant secretion of extrabulbar penis glands (Figs <xref ref-type="fig" rid="F12">12E–H</xref>, <xref ref-type="fig" rid="F14">14A</xref>).</p><p>Because of the ventrally displaced course of the ejaculatory duct, the penis papilla is asymmetrical, with its dorsal lip being considerably larger than the ventral lip. The conical or sub-cylindrical penis papilla has an oblique, ventro-caudad orientation and is covered by an infranucleated epithelium, which is underlain by a subepithelial layer of circular muscle, followed by a layer of longitudinal muscle fibres. Near its dorsal root, the penis papilla is provided with a pronounced bump (Figs <xref ref-type="fig" rid="F12">12D–H</xref>, <xref ref-type="fig" rid="F13">13</xref>, <xref ref-type="fig" rid="F14">14A</xref>).</p></tp:treatment-sec><tp:treatment-sec sec-type="discussion" id="SECID0EJPAI"><title>Discussion.</title><p>The most characteristic feature of <italic><tp:taxon-name><tp:taxon-name-part taxon-name-part-type="genus" reg="Dugesia">D.</tp:taxon-name-part><tp:taxon-name-part taxon-name-part-type="species" reg="verrucula">verrucula</tp:taxon-name-part></tp:taxon-name></italic> is the permanent dorsal bump on its penis papilla, a similar character being known only from <italic><tp:taxon-name><tp:taxon-name-part taxon-name-part-type="genus" reg="Dugesia">Dugesia</tp:taxon-name-part><tp:taxon-name-part taxon-name-part-type="species" reg="gibberosa">gibberosa</tp:taxon-name-part></tp:taxon-name></italic> Stocchino &amp; Sluys, 2017. However, the latter is provided with two dorsal bumps on its penis papilla instead of one, while its ejaculatory duct opens terminally at the tip of the papilla (<xref ref-type="bibr" rid="B39">Stocchino et al. 2017</xref>), in contrast to the subterminal opening in <italic><tp:taxon-name><tp:taxon-name-part taxon-name-part-type="genus" reg="Dugesia">D.</tp:taxon-name-part><tp:taxon-name-part taxon-name-part-type="species" reg="verrucula">verrucula</tp:taxon-name-part></tp:taxon-name></italic>.</p><p>Apart from the penial bump and the subterminal opening of the ejaculatory duct, other characteristic features of <italic><tp:taxon-name><tp:taxon-name-part taxon-name-part-type="genus" reg="Dugesia">D.</tp:taxon-name-part><tp:taxon-name-part taxon-name-part-type="species" reg="verrucula">verrucula</tp:taxon-name-part></tp:taxon-name></italic> are the asymmetrical penis papilla with ventrally displaced ejaculatory duct (character 1, state 1 in <xref ref-type="bibr" rid="B28">Sluys et al. 1998</xref>; see also <xref ref-type="bibr" rid="B39">Stocchino et al. 2017</xref>), and the presence of a duct between the seminal vesicle and the diaphragm (character 5, state 1 in <xref ref-type="bibr" rid="B28">Sluys et al. 1998</xref>). Besides <italic><tp:taxon-name><tp:taxon-name-part taxon-name-part-type="genus" reg="Dugesia">D.</tp:taxon-name-part><tp:taxon-name-part taxon-name-part-type="species" reg="verrucula">verrucula</tp:taxon-name-part></tp:taxon-name></italic>, these two character states are also expressed in the following species: <italic><tp:taxon-name><tp:taxon-name-part taxon-name-part-type="genus" reg="Dugesia">D.</tp:taxon-name-part><tp:taxon-name-part taxon-name-part-type="species" reg="andamanensis">andamanensis</tp:taxon-name-part></tp:taxon-name></italic> (Kaburaki, 1925), <italic><tp:taxon-name><tp:taxon-name-part taxon-name-part-type="genus" reg="Dugesia">D.</tp:taxon-name-part><tp:taxon-name-part taxon-name-part-type="species" reg="austroasiatica">austroasiatica</tp:taxon-name-part></tp:taxon-name></italic> Kawakatsu, 1985, <italic><tp:taxon-name><tp:taxon-name-part taxon-name-part-type="genus" reg="Dugesia">D.</tp:taxon-name-part><tp:taxon-name-part taxon-name-part-type="species" reg="batuensis">batuensis</tp:taxon-name-part></tp:taxon-name></italic>, <italic><tp:taxon-name><tp:taxon-name-part taxon-name-part-type="genus" reg="Dugesia">D.</tp:taxon-name-part><tp:taxon-name-part taxon-name-part-type="species" reg="bengalensis">bengalensis</tp:taxon-name-part></tp:taxon-name></italic>, <italic><tp:taxon-name><tp:taxon-name-part taxon-name-part-type="genus" reg="Dugesia">D.</tp:taxon-name-part><tp:taxon-name-part taxon-name-part-type="species" reg="borneana">borneana</tp:taxon-name-part></tp:taxon-name></italic> Kawakatsu, 1972, <italic><tp:taxon-name><tp:taxon-name-part taxon-name-part-type="genus" reg="Dugesia">D.</tp:taxon-name-part><tp:taxon-name-part taxon-name-part-type="species" reg="burmaensis">burmaensis</tp:taxon-name-part></tp:taxon-name></italic> (Kaburaki, 1918), <italic><tp:taxon-name><tp:taxon-name-part taxon-name-part-type="genus" reg="Dugesia">D.</tp:taxon-name-part><tp:taxon-name-part taxon-name-part-type="species" reg="deharvengi">deharvengi</tp:taxon-name-part></tp:taxon-name></italic> Kawakatsu &amp; Mitchell, 1989, <italic><tp:taxon-name><tp:taxon-name-part taxon-name-part-type="genus" reg="Dugesia">D.</tp:taxon-name-part><tp:taxon-name-part taxon-name-part-type="species" reg="gibberosa">gibberosa</tp:taxon-name-part></tp:taxon-name></italic>, <italic><tp:taxon-name><tp:taxon-name-part taxon-name-part-type="genus" reg="Dugesia">D.</tp:taxon-name-part><tp:taxon-name-part taxon-name-part-type="species" reg="hymanae">hymanae</tp:taxon-name-part></tp:taxon-name></italic> (Sivickis, 1928), <italic><tp:taxon-name><tp:taxon-name-part taxon-name-part-type="genus" reg="Dugesia">D.</tp:taxon-name-part><tp:taxon-name-part taxon-name-part-type="species" reg="indonesiana">indonesiana</tp:taxon-name-part></tp:taxon-name></italic> Kawakatsu, 1973, <italic><tp:taxon-name><tp:taxon-name-part taxon-name-part-type="genus" reg="Dugesia">D.</tp:taxon-name-part><tp:taxon-name-part taxon-name-part-type="species" reg="japonica">japonica</tp:taxon-name-part></tp:taxon-name></italic>, <italic><tp:taxon-name><tp:taxon-name-part taxon-name-part-type="genus" reg="Dugesia">D.</tp:taxon-name-part><tp:taxon-name-part taxon-name-part-type="species" reg="lindbergi">lindbergi</tp:taxon-name-part></tp:taxon-name></italic> De Beauchamp, 1959, <italic><tp:taxon-name><tp:taxon-name-part taxon-name-part-type="genus" reg="Dugesia">D.</tp:taxon-name-part><tp:taxon-name-part taxon-name-part-type="species" reg="mertoni">mertoni</tp:taxon-name-part></tp:taxon-name></italic> (Steinmann, 1914), <italic><tp:taxon-name><tp:taxon-name-part taxon-name-part-type="genus" reg="Dugesia">D.</tp:taxon-name-part><tp:taxon-name-part taxon-name-part-type="species" reg="naiadis">naiadis</tp:taxon-name-part></tp:taxon-name></italic> Sluys, 2013, <italic><tp:taxon-name><tp:taxon-name-part taxon-name-part-type="genus" reg="Dugesia">D.</tp:taxon-name-part><tp:taxon-name-part taxon-name-part-type="species" reg="notogaea">notogaea</tp:taxon-name-part></tp:taxon-name></italic> Sluys &amp; Kawakatsu, 1998, <italic><tp:taxon-name><tp:taxon-name-part taxon-name-part-type="genus" reg="Dugesia">D.</tp:taxon-name-part><tp:taxon-name-part taxon-name-part-type="species" reg="novaguineana">novaguineana</tp:taxon-name-part></tp:taxon-name></italic> Kawakatsu, 1976, <italic><tp:taxon-name><tp:taxon-name-part taxon-name-part-type="genus" reg="Dugesia">D.</tp:taxon-name-part><tp:taxon-name-part taxon-name-part-type="species" reg="ryukyuensis">ryukyuensis</tp:taxon-name-part></tp:taxon-name></italic> Kawakatsu, 1976, <italic><tp:taxon-name><tp:taxon-name-part taxon-name-part-type="genus" reg="Dugesia">D.</tp:taxon-name-part><tp:taxon-name-part taxon-name-part-type="species" reg="siamana">siamana</tp:taxon-name-part></tp:taxon-name></italic> Kawakatsu, 1980, <italic><tp:taxon-name><tp:taxon-name-part taxon-name-part-type="genus" reg="Dugesia">D.</tp:taxon-name-part><tp:taxon-name-part taxon-name-part-type="species" reg="tamilensis">tamilensis</tp:taxon-name-part></tp:taxon-name></italic> Kawakatsu, 1980, <italic><tp:taxon-name><tp:taxon-name-part taxon-name-part-type="genus" reg="Dugesia">D.</tp:taxon-name-part><tp:taxon-name-part taxon-name-part-type="species" reg="majuscula">majuscula</tp:taxon-name-part></tp:taxon-name></italic>, <italic><tp:taxon-name><tp:taxon-name-part taxon-name-part-type="genus" reg="Dugesia">D.</tp:taxon-name-part><tp:taxon-name-part taxon-name-part-type="species" reg="umbonata">umbonata</tp:taxon-name-part></tp:taxon-name></italic> (see <xref ref-type="bibr" rid="B28">Sluys et al. 1998</xref>; <xref ref-type="bibr" rid="B30">Sluys et al. 2013</xref>; <xref ref-type="bibr" rid="B39">Stocchino et al. 2017</xref>; <xref ref-type="bibr" rid="B32">Song et al. 2020</xref>; <xref ref-type="bibr" rid="B43">Wang et al. 2021</xref>). However, these species all differ from <italic><tp:taxon-name><tp:taxon-name-part taxon-name-part-type="genus" reg="Dugesia">D.</tp:taxon-name-part><tp:taxon-name-part taxon-name-part-type="species" reg="verrucula">verrucula</tp:taxon-name-part></tp:taxon-name></italic> in the gross anatomy of the copulatory apparatus or in detailed character states, such as the openings of the oviducts (common oviduct or symmetrical openings, in contrast to the asymmetrical oviducal openings in <italic><tp:taxon-name><tp:taxon-name-part taxon-name-part-type="genus" reg="Dugesia">D.</tp:taxon-name-part><tp:taxon-name-part taxon-name-part-type="species" reg="verrucula">verrucula</tp:taxon-name-part></tp:taxon-name></italic>), opening of the ejaculatory duct at the tip of the penis papilla (terminal, in contrast to the subterminal opening in <italic><tp:taxon-name><tp:taxon-name-part taxon-name-part-type="genus" reg="Dugesia">D.</tp:taxon-name-part><tp:taxon-name-part taxon-name-part-type="species" reg="verrucula">verrucula</tp:taxon-name-part></tp:taxon-name></italic>), or presence of a penial valve (absent in <italic><tp:taxon-name><tp:taxon-name-part taxon-name-part-type="genus" reg="Dugesia">D.</tp:taxon-name-part><tp:taxon-name-part taxon-name-part-type="species" reg="verrucula">verrucula</tp:taxon-name-part></tp:taxon-name></italic>).It is noteworthy that the cocoons of <italic><tp:taxon-name><tp:taxon-name-part taxon-name-part-type="genus" reg="Dugesia">D.</tp:taxon-name-part><tp:taxon-name-part taxon-name-part-type="species" reg="verrucula">verrucula</tp:taxon-name-part></tp:taxon-name></italic> are unstalked, since usually in species of <italic><tp:taxon-name><tp:taxon-name-part taxon-name-part-type="genus" reg="Dugesia">Dugesia</tp:taxon-name-part></tp:taxon-name></italic> the egg capsules are provided with a pedicel (<xref ref-type="bibr" rid="B29">Sluys and Riutort 2018</xref>), the only other exception being <italic><tp:taxon-name><tp:taxon-name-part taxon-name-part-type="genus" reg="Dugesia">D.</tp:taxon-name-part><tp:taxon-name-part taxon-name-part-type="species" reg="bifida">bifida</tp:taxon-name-part></tp:taxon-name></italic> from Madagascar (<xref ref-type="bibr" rid="B38">Stocchino et al. 2014</xref>). However, in other aspects of their reproduction <italic><tp:taxon-name><tp:taxon-name-part taxon-name-part-type="genus" reg="Dugesia">D.</tp:taxon-name-part><tp:taxon-name-part taxon-name-part-type="species" reg="verrucula">verrucula</tp:taxon-name-part></tp:taxon-name></italic> and <italic><tp:taxon-name><tp:taxon-name-part taxon-name-part-type="genus" reg="Dugesia">D.</tp:taxon-name-part><tp:taxon-name-part taxon-name-part-type="species" reg="bifida">bifida</tp:taxon-name-part></tp:taxon-name></italic> are rather different, in that in the latter cocoons were produced by ex-fissiparous, sexualised specimens, which had developed hyperplasic ovaries; the juveniles emerging from these fertile cocoons gave rise to new fissiparous clones. This reproductive strategy differs much from the fully sexual life cycle of <italic><tp:taxon-name><tp:taxon-name-part taxon-name-part-type="genus" reg="Dugesia">D.</tp:taxon-name-part><tp:taxon-name-part taxon-name-part-type="species" reg="verrucula">verrucula</tp:taxon-name-part></tp:taxon-name></italic>.</p></tp:treatment-sec><tp:treatment-sec><!--Section generated to contain objects referenced in tp:taxon-treatment.--><fig id="F4" position="float" orientation="portrait"><object-id xmlns:xlink="http://www.w3.org/1999/xlink" content-type="doi" xlink:type="simple">10.3897/zookeys.1059.65633.figure4</object-id><object-id xmlns:xlink="http://www.w3.org/1999/xlink" content-type="arpha" xlink:type="simple">ECEF895F-58EE-5D3E-8D5F-7AE1C6E43ACC</object-id><label>Figure 4.</label><caption><p><italic><tp:taxon-name><tp:taxon-name-part taxon-name-part-type="genus" reg="Dugesia">Dugesia</tp:taxon-name-part><tp:taxon-name-part taxon-name-part-type="species" reg="circumcisa">circumcisa</tp:taxon-name-part></tp:taxon-name></italic><bold>A</bold> metaphasic plate <bold>B</bold> karyogram <bold>C</bold> idiogram Scale bar: 5 μm.</p></caption><graphic xmlns:xlink="http://www.w3.org/1999/xlink" xlink:href="zookeys-1059-089-g004.jpg" position="float" orientation="portrait" xlink:type="simple" id="oo_586156.jpg"><uri content-type="original_file" xlink:type="simple">https://binary.pensoft.net/fig/586156</uri></graphic></fig></tp:treatment-sec><ref-list><ref id="B39"><mixed-citation xmlns:xlink="http://www.w3.org/1999/xlink" xlink:type="simple"><person-group><name name-style="western"><surname>Stocchino</surname><given-names>GA</given-names></name><name name-style="western"><surname>Sluys</surname><given-names>R</given-names></name><name name-style="western"><surname>Riutort</surname><given-names>M</given-names></name><name name-style="western"><surname>Solà</surname><given-names>E</given-names></name><name name-style="western"><surname>Manconi</surname><given-names>R</given-names></name></person-group> (<year>2017</year>) <article-title>Freshwater planarian diversity (<tp:taxon-name><tp:taxon-name-part taxon-name-part-type="phylum">Platyhelminthes</tp:taxon-name-part></tp:taxon-name>: <tp:taxon-name><tp:taxon-name-part taxon-name-part-type="order">Tricladida</tp:taxon-name-part></tp:taxon-name>: <tp:taxon-name><tp:taxon-name-part taxon-name-part-type="family">Dugesiidae</tp:taxon-name-part></tp:taxon-name>) in Madagascar: new species, cryptic species, with a redefinition of character states.</article-title><source>Zoological Journal of the Linnean Society</source><volume>181</volume>: <fpage>727</fpage>–<lpage>756</lpage>. <ext-link xlink:type="simple" ext-link-type="doi" xlink:href="10.1093/zoolinnean/zlx017">https://doi.org/10.1093/zoolinnean/zlx017</ext-link></mixed-citation></ref><ref id="B28"><mixed-citation xmlns:xlink="http://www.w3.org/1999/xlink" xlink:type="simple"><person-group><name name-style="western"><surname>Sluys</surname><given-names>R</given-names></name><name name-style="western"><surname>Kawakatsu</surname><given-names>M</given-names></name><name name-style="western"><surname>Winsor</surname><given-names>L</given-names></name></person-group> (<year>1998</year>) <article-title>The genus <italic><tp:taxon-name><tp:taxon-name-part taxon-name-part-type="genus">Dugesia</tp:taxon-name-part></tp:taxon-name></italic> in Australia, with its phylogenetic analysis and historical biogeography (<tp:taxon-name><tp:taxon-name-part taxon-name-part-type="phylum">Platyhelminthes</tp:taxon-name-part></tp:taxon-name>, <tp:taxon-name><tp:taxon-name-part taxon-name-part-type="order">Tricladida</tp:taxon-name-part></tp:taxon-name>, <tp:taxon-name><tp:taxon-name-part taxon-name-part-type="family">Dugesiidae</tp:taxon-name-part></tp:taxon-name>).</article-title><source>Zoologica Scripta</source><volume>27</volume>: <fpage>273</fpage>–<lpage>289</lpage>. <ext-link xlink:type="simple" ext-link-type="doi" xlink:href="10.1111/j.1463-6409.1998.tb00461.x">https://doi.org/10.1111/j.1463-6409.1998.tb00461.x</ext-link></mixed-citation></ref><ref id="B30"><mixed-citation xmlns:xlink="http://www.w3.org/1999/xlink" xlink:type="simple"><person-group><name name-style="western"><surname>Sluys</surname><given-names>R</given-names></name><name name-style="western"><surname>Solà</surname><given-names>E</given-names></name><name name-style="western"><surname>Gritzalis</surname><given-names>K</given-names></name><name name-style="western"><surname>Vila-Farré</surname><given-names>M</given-names></name><name name-style="western"><surname>Mateos</surname><given-names>E</given-names></name><name name-style="western"><surname>Riutort</surname><given-names>M</given-names></name></person-group> (<year>2013</year>) <article-title>Integrative delineation of species of Mediterranean freshwater planarians (<tp:taxon-name><tp:taxon-name-part taxon-name-part-type="phylum">Platyhelminthes</tp:taxon-name-part></tp:taxon-name>: <tp:taxon-name><tp:taxon-name-part taxon-name-part-type="family">Dugesiidae</tp:taxon-name-part></tp:taxon-name>).</article-title><source>Zoological Journal of the Linnean Society</source><volume>169</volume>: <fpage>523</fpage>–<lpage>547</lpage>. <ext-link xlink:type="simple" ext-link-type="doi" xlink:href="10.1111/zoj.12077">https://doi.org/10.1111/zoj.12077</ext-link></mixed-citation></ref><ref id="B32"><mixed-citation xmlns:xlink="http://www.w3.org/1999/xlink" xlink:type="simple"><person-group><name name-style="western"><surname>Song</surname><given-names>X-Y</given-names></name><name name-style="western"><surname>Li</surname><given-names>W-X</given-names></name><name name-style="western"><surname>Sluys</surname><given-names>R</given-names></name><name name-style="western"><surname>Huang</surname><given-names>S-X</given-names></name><name name-style="western"><surname>Wang</surname><given-names>A-T</given-names></name></person-group> (<year>2020</year>) <article-title>A new species of <italic><tp:taxon-name><tp:taxon-name-part taxon-name-part-type="genus">Dugesia</tp:taxon-name-part></tp:taxon-name></italic> (<tp:taxon-name><tp:taxon-name-part taxon-name-part-type="phylum">Platyhelminthes</tp:taxon-name-part></tp:taxon-name>, <tp:taxon-name><tp:taxon-name-part taxon-name-part-type="order">Tricladida</tp:taxon-name-part></tp:taxon-name>, <tp:taxon-name><tp:taxon-name-part taxon-name-part-type="family">Dugesiidae</tp:taxon-name-part></tp:taxon-name>) from China, with an account on the histochemical structure of its major nervous system.</article-title><source>Zoosystematics and Evolution</source><volume>96</volume>(<issue>2</issue>): <fpage>431</fpage>–<lpage>447</lpage>.</mixed-citation></ref><ref id="B43"><mixed-citation xmlns:xlink="http://www.w3.org/1999/xlink" xlink:type="simple"><person-group><name name-style="western"><surname>Wang</surname><given-names>L</given-names></name><name name-style="western"><surname>Dong</surname><given-names>Z-M</given-names></name><name name-style="western"><surname>Chen</surname><given-names>G-W</given-names></name><name name-style="western"><surname>Sluys</surname><given-names>R</given-names></name><name name-style="western"><surname>Liu</surname><given-names>D-Z</given-names></name></person-group> (<year>2021</year>) <article-title>Integrative descriptions of two new species of <italic><tp:taxon-name><tp:taxon-name-part taxon-name-part-type="genus">Dugesia</tp:taxon-name-part></tp:taxon-name></italic> from Hainan Island, China (<tp:taxon-name><tp:taxon-name-part taxon-name-part-type="phylum">Platyhelminthes</tp:taxon-name-part></tp:taxon-name>, <tp:taxon-name><tp:taxon-name-part taxon-name-part-type="order">Tricladida</tp:taxon-name-part></tp:taxon-name>, <tp:taxon-name><tp:taxon-name-part taxon-name-part-type="family">Dugesiidae</tp:taxon-name-part></tp:taxon-name>).</article-title><source>ZooKeys</source><volume>1028</volume>: <fpage>1</fpage>–<lpage>28</lpage>. <ext-link xlink:type="simple" ext-link-type="doi" xlink:href="10.3897/zookeys.1028.60838">https://doi.org/10.3897/zookeys.1028.60838</ext-link></mixed-citation></ref><ref id="B29"><mixed-citation xmlns:xlink="http://www.w3.org/1999/xlink" xlink:type="simple"><person-group><name name-style="western"><surname>Sluys</surname><given-names>R</given-names></name><name name-style="western"><surname>Riutort</surname><given-names>M</given-names></name></person-group> (<year>2018</year>) <article-title>Planarian diversity and phylogeny.</article-title> In: <person-group><name name-style="western"><surname>Rink</surname><given-names>JC</given-names></name></person-group> (<role>Ed.</role>) <issue-title>Planarian Regeneration: Methods and Protocols.</issue-title><source>Methods in Molecular Biology, vol. 1774. Humana Press, Springer Science+Business Media, New York</source>, <fpage>1</fpage>–<lpage>56</lpage>. <ext-link xlink:type="simple" ext-link-type="doi" xlink:href="10.1007/978-1-4939-7802-1_1">https://doi.org/10.1007/978-1-4939-7802-1_1</ext-link></mixed-citation></ref><ref id="B38"><mixed-citation xmlns:xlink="http://www.w3.org/1999/xlink" xlink:type="simple"><person-group><name name-style="western"><surname>Stocchino</surname><given-names>GA</given-names></name><name name-style="western"><surname>Sluys</surname><given-names>R</given-names></name><name name-style="western"><surname>Manconi</surname><given-names>R</given-names></name></person-group> (<year>2014</year>) <article-title>A new and aberrant species of <italic><tp:taxon-name><tp:taxon-name-part taxon-name-part-type="genus">Dugesia</tp:taxon-name-part></tp:taxon-name></italic> (<tp:taxon-name><tp:taxon-name-part taxon-name-part-type="phylum">Platyhelminthes</tp:taxon-name-part></tp:taxon-name>, <tp:taxon-name><tp:taxon-name-part taxon-name-part-type="order">Tricladida</tp:taxon-name-part></tp:taxon-name>) from Madagascar.</article-title><source>ZooKeys</source><volume>425</volume>: <fpage>71</fpage>–<lpage>88</lpage>. <ext-link xlink:type="simple" ext-link-type="doi" xlink:href="10.3897/zookeys.425.7811">https://doi.org/10.3897/zookeys.425.7811</ext-link></mixed-citation></ref></ref-list></tp:taxon-treatment>
