# Supplementary material for: Two new species of Dugesia (Platyhelminthes, Tricladida, Dugesiidae) from the tropical monsoon forest in southern China
Source: Zookeys. 2021 Sep 8;1059:89–116. doi: 10.3897/zookeys.1059.65633 (PMC8443540; doi:10.3897/zookeys.1059.65633)
Supplement: Supplementary material 3 — Table S2 [file zookeys-1059-089-s003.xlsx]

## Sheet: MatrixOutput
	Supplementary Table S2. Genetic distances for ITS-1. Highest and lowest distance values between the two new Chinese species and Oriental-Australasian congeners indicated in red and blue , respectively. Purple: distance value between the two new species.
		S. mediterranea	D. deharvengi	D. batuensis	D. arcadia	D. ariadnae	D. hepta	D. elegans	D. subtentaculata	D. afromontana	D. benazzii	D. sicula	D. cretica	D. bifida	D. sigmoides	D. gibberosa	D. bengalensis	D. aethiopica	D. notogaea	D. ryukyuensis	D. japonica	D. umbonata	D. circumcisa	D. verrucula	D. semiglobosa	D. majuscula
	S. mediterranea
	D. deharvengi	0.415348
	D. batuensis	0.395039	0.0977768
	D. arcadia	0.389408	0.135617	0.126274
	D. ariadnae	0.385943	0.139503	0.12235	0.0144411
	D. hepta	0.452697	0.150072	0.130776	0.0836619	0.0795945
	D. elegans	0.398218	0.139503	0.12806	0.0225956	0.0144314	0.0776104
	D. subtentaculata	0.464781	0.141242	0.133078	0.0678503	0.0658682	0.0654016	0.0677338
	D. afromontana	0.380241	0.211048	0.181255	0.162992	0.166973	0.184517	0.168961	0.177636
	D. benazzii	0.459069	0.152904	0.133438	0.0819626	0.0759145	0.00875679	0.0739382	0.0637061	0.189997
	D. sicula	0.420115	0.242428	0.207409	0.177679	0.182126	0.182989	0.188951	0.178444	0.0443029	0.188394
	D. cretica	0.387252	0.139503	0.12235	0.0478259	0.0443821	0.0828788	0.04945	0.0769849	0.166331	0.0812054	0.186398
	D. bifida	0.362558	0.146149	0.159714	0.143041	0.148893	0.144454	0.149035	0.145932	0.143371	0.149192	0.144857	0.148093
	D. sigmoides	0.398142	0.192685	0.186173	0.176614	0.186853	0.196447	0.186853	0.189229	0.167406	0.20438	0.175774	0.196153	0.113549
	D. gibberosa	0.364428	0.163161	0.160848	0.151085	0.161364	0.175585	0.16562	0.166061	0.141391	0.183585	0.15374	0.170913	0.0954103	0.0114939
	D. bengalensis	0.444281	0.121745	0.0963563	0.141533	0.14352	0.132199	0.14352	0.132283	0.199778	0.134905	0.20264	0.14359	0.161948	0.188541	0.162792
	D. aethiopica	0.333648	0.20862	0.17411	0.14468	0.150866	0.169798	0.157154	0.162714	0.0376316	0.175448	0.00344532	0.1527	0.116184	0.135008	0.131534	0.190127
	D. notogaea	0.452403	0.131756	0.104127	0.153857	0.155833	0.146471	0.151526	0.144454	0.215165	0.149274	0.215584	0.158268	0.172358	0.201383	0.173537	0.0106787	0.203758
	D. ryukyuensis	0.464568	0.121746	0.0269952	0.141254	0.141176	0.125719	0.143238	0.136659	0.215458	0.132717	0.216361	0.143667	0.184612	0.204711	0.176799	0.0910405	0.202007	0.0967224
	D. japonica	0.456387	0.104053	0.108377	0.104604	0.11279	0.11055	0.114807	0.118926	0.179169	0.108869	0.173223	0.108754	0.15437	0.183134	0.160024	0.12205	0.161426	0.136331	0.115657
	D. umbonata	0.404733	0.109165	0.114775	0.125049	0.123046	0.132057	0.125113	0.127808	0.171418	0.132683	0.184949	0.1231	0.127598	0.167184	0.13537	0.1283	0.153106	0.134033	0.130397	0.0880952
	D. circumcisa	0.392309	0.105144	0.104931	0.101807	0.101763	0.108608	0.107413	0.114852	0.177106	0.106915	0.186455	0.103639	0.133002	0.178805	0.155378	0.124065	0.152527	0.134096	0.121339	0.0898424	0.0887627
	D. verrucula	0.382709	0.0869503	0.0943169	0.100204	0.100153	0.116711	0.102033	0.125364	0.161195	0.115037	0.175715	0.0965613	0.129073	0.166753	0.141206	0.12421	0.142534	0.132057	0.11579	0.0661664	0.0817236	0.0497657
	D. semiglobosa	0.393363	0.0977322	0.122024	0.116887	0.118858	0.127215	0.126497	0.13778	0.176852	0.127709	0.197773	0.113264	0.144402	0.19305	0.165378	0.143273	0.164974	0.155596	0.142991	0.0955155	0.108642	0.0548301	0.059988
	D. majuscula	0.382137	0.0849062	0.0958459	0.0908186	0.0907755	0.110517	0.0999805	0.104325	0.150646	0.108831	0.161696	0.0945292	0.123007	0.166283	0.140845	0.111401	0.129767	0.123346	0.121767	0.0583533	0.0760111	0.0480058	0.0277187	0.0529734

## Sheet: Caption
Table. Estimates of Evolutionary Divergence over Sequence Pairs between Groups
Number of base substitutions per site determined by averaging over all sequence pairs between groups. Analyses were conducted using the Kimura 2-parameter model [1]. The analysis involved 25 nucleotide sequences. Codon positions included were 1st+2nd+3rd+Noncoding. All positions with less than 5% site coverage were eliminated and, thus, fewer than 95% alignment gaps, missing data, and ambiguous b…
1. Kimura M. (1980). A simple method for estimating evolutionary rate of base substitutions through comparative studies of nucleotide sequences. Journal of Molecular Evolution 16:111-120.
2. Tamura K., Peterson D., Peterson N., Stecher G., Nei M., and Kumar S. (2011). MEGA5: Molecular Evolutionary Genetics Analysis using Maximum Likelihood, Evolutionary Distance, and Maximum Parsimony Methods. Molecular Biology and Evolution (In Press).
